# Supplementary material for: A review of the land snail genus Alycaeus (Gastropoda, Alycaeidae) in Peninsular Malaysia
Source: Zookeys. 2017 Aug 21;(692):1–81. doi: 10.3897/zookeys.692.14706 (PMC5672734; doi:10.3897/zookeys.692.14706)
Supplement: XML Treatment for Alycaeus balingensis [file zookeys.692.14706-treatment4.xml]

<!DOCTYPE tp:taxon-treatment
  PUBLIC "-//TaxonX//DTD Taxonomic Treatment Publishing DTD v0 20100105//EN" "tax-treatment-NSO.dtd">
<tp:taxon-treatment xmlns:tp="http://www.plazi.org/taxpub"><tp:treatment-meta><kwd-group><label>Taxon classification</label><kwd><named-content xmlns:xlink="http://www.w3.org/1999/xlink" content-type="kingdom">Animalia</named-content></kwd><kwd><named-content xmlns:xlink="http://www.w3.org/1999/xlink" content-type="class">Gastropoda</named-content></kwd><kwd><named-content xmlns:xlink="http://www.w3.org/1999/xlink" content-type="family">Alycaeidae</named-content></kwd></kwd-group><mixed-citation publication-type="journal"><person-group><name><surname>Foon</surname><given-names>Junn Kitt</given-names></name><name><surname>Liew</surname><given-names>Thor-Seng</given-names></name></person-group><article-title>A review of the land snail genus <italic><tp:taxon-name><tp:taxon-name-part taxon-name-part-type="genus" reg="Alycaeus">Alycaeus</tp:taxon-name-part></tp:taxon-name></italic> (<tp:taxon-name><tp:taxon-name-part taxon-name-part-type="class">Gastropoda</tp:taxon-name-part></tp:taxon-name>, <tp:taxon-name><tp:taxon-name-part taxon-name-part-type="family">Alycaeidae</tp:taxon-name-part></tp:taxon-name>) in Peninsular Malaysia</article-title><source>Zookeys</source><day>21</day><month>8</month><year>2017</year><volume>2017</volume><issue>692</issue><fpage>1</fpage><lpage>81</lpage><pub-id pub-id-type="doi">10.3897/zookeys.692.14706</pub-id></mixed-citation></tp:treatment-meta><tp:nomenclature><tp:taxon-name>
                <tp:taxon-name-part taxon-name-part-type="genus" reg="Alycaeus">Alycaeus</tp:taxon-name-part>
                <tp:taxon-name-part taxon-name-part-type="species" reg="balingensis">balingensis</tp:taxon-name-part>
              </tp:taxon-name><tp:taxon-authority>Tomlin, 1948</tp:taxon-authority><xref ref-type="fig" rid="F7">Figures 7A–B</xref><xref ref-type="fig" rid="F10">, 10</xref><xref ref-type="fig" rid="F31">, 31A</xref><tp:nomenclature-citation-list><tp:nomenclature-citation><tp:taxon-name>
                    <tp:taxon-name-part taxon-name-part-type="genus" reg="Alycaeus">Alycaeus</tp:taxon-name-part> <tp:taxon-name-part taxon-name-part-type="species" reg="balingensis">balingensis</tp:taxon-name-part></tp:taxon-name><comment>Tomlin, 1948: 224–226, plate 11, figure, 3; <xref ref-type="bibr" rid="B42">Maassen 2001</xref>: 21; <xref ref-type="bibr" rid="B19">Clements et al. 2008</xref>: 2760; <xref ref-type="bibr" rid="B70">Tarruella and Domènech 2011</xref>: 72.</comment></tp:nomenclature-citation></tp:nomenclature-citation-list></tp:nomenclature><tp:treatment-sec sec-type="type locality" id="SECID0ELCAI"><title>Type locality.</title><p>KDH 01 Bukit Baling, Kedah (<named-content xmlns:xlink="http://www.w3.org/1999/xlink" content-type="dwc:verbatimCoordinates" xlink:type="simple"><named-content content-type="geo-json" specific-use="{&#34;type&#34;:&#34;Point&#34;,&#34;coordinates&#34;:[100.906944,5.680556]}" id="NCID0EUCAI" xlink:type="simple">5°40'50"N, 100°54'25"E</named-content></named-content>).</p></tp:treatment-sec><tp:treatment-sec sec-type="type material" id="SECID0EZCAI"><title>Type material.</title><p>
              <italic>Syntype.</italic> Bukit Baling, Kedah: <named-content xmlns:xlink="http://www.w3.org/1999/xlink" content-type="dwc:institutional_code" xlink:type="simple">NHMUK</named-content> 1948.10.2.4/1 (1 specimen seen).</p></tp:treatment-sec><tp:treatment-sec sec-type="material" id="SECID0EGDAI"><title>Other examined materials.</title><p>KDH 01 Bukit Baling, Kedah: <abbrev xmlns:xlink="http://www.w3.org/1999/xlink" content-type="institution" xlink:title="BORNEENSIS Malacology Collection" id="ABBRID0EMDAI" xlink:type="simple">BOR/MOL</abbrev> 6524/1, <abbrev xmlns:xlink="http://www.w3.org/1999/xlink" content-type="institution" xlink:title="BORNEENSIS Malacology Collection" id="ABBRID0ERDAI" xlink:type="simple">BOR/MOL</abbrev> 6853/1, <abbrev xmlns:xlink="http://www.w3.org/1999/xlink" content-type="institution" xlink:title="BORNEENSIS Malacology Collection" id="ABBRID0EWDAI" xlink:type="simple">BOR/MOL</abbrev> 8356/13, <abbrev xmlns:xlink="http://www.w3.org/1999/xlink" content-type="institution" xlink:title="BORNEENSIS Malacology Collection" id="ABBRID0E2DAI" xlink:type="simple">BOR/MOL</abbrev> 8357/27, <named-content xmlns:xlink="http://www.w3.org/1999/xlink" content-type="dwc:institutional_code" xlink:type="simple">ZRC</named-content> 1997/4, <named-content xmlns:xlink="http://www.w3.org/1999/xlink" content-type="dwc:institutional_code" xlink:type="simple">ZRC</named-content> 1975.2.21.1-85/85. KDH 02 Gunung Pulai, Kedah: <abbrev xmlns:xlink="http://www.w3.org/1999/xlink" content-type="institution" xlink:title="BORNEENSIS Malacology Collection" id="ABBRID0EKEAI" xlink:type="simple">BOR/MOL</abbrev> 6856/1, <abbrev xmlns:xlink="http://www.w3.org/1999/xlink" content-type="institution" xlink:title="BORNEENSIS Malacology Collection" id="ABBRID0EPEAI" xlink:type="simple">BOR/MOL</abbrev> 8360/18, <abbrev xmlns:xlink="http://www.w3.org/1999/xlink" content-type="institution" xlink:title="BORNEENSIS Malacology Collection" id="ABBRID0EUEAI" xlink:type="simple">BOR/MOL</abbrev> 8361/26. Mykarst-171 ‘Tasik Temenggor Hill S2’, Perak: <abbrev xmlns:xlink="http://www.w3.org/1999/xlink" content-type="institution" xlink:title="BORNEENSIS Malacology Collection" id="ABBRID0EZEAI" xlink:type="simple">BOR/MOL</abbrev> 6245/1.</p></tp:treatment-sec><tp:treatment-sec sec-type="description" id="SECID0E5EAI"><title>Description.</title><p>
              <bold>Protoconch.</bold> Smooth.</p></tp:treatment-sec><tp:treatment-sec sec-type="description" id="SECID0EGFAI"><title>Shell shape and size.</title><p>Globose. Shell height: 4.75–5.87 mm. Shell width: 5.11–6.00 mm.</p><p>
              <bold>Spire.</bold> Spire height: 1.23–2.16 mm. Spire width: 2.09–2.54 mm. Number of whorls: up to 4 ⅛. Spire shape: oblong conical. Whorl periphery rounded. Umbilicus open.</p><p>
              <bold>Whorl constriction.</bold> At about 3 ¾ whorls posterior of protoconch.</p><p>
              <bold>Breathing tube.</bold> Length: 0.70–0.82 mm.</p><p>
              <bold>Aperture and peristome.</bold> Aperture circular, moderately expanded. Aperture height: 2.60–3.13 mm. Aperture width: 2.69–3.22 mm. Peristome double, not thickened, slightly notched at suture. No interspace. Peristome orientation 4–8° oblique with respect to the coiling axis.</p><p>
              <bold>Spiral lines.</bold> Absent.</p><p>
              <bold>Radial ribs running anterior of breathing tube.</bold> Radial ribs pronounced, evenly spaced. Approximately 9–16 ribs per 1 mm.</p><p>
              <bold>Radial ribs running perpendicular to breathing tube.</bold> Radial ribs pronounced, evenly spaced. Approximately 7–10 ribs per 1 mm.</p><p>
              <bold>Radial ribs running posterior of breathing tube.</bold> Radial ribs initially indistinct and dense, but increasingly becomes pronounced and evenly-spaced towards the aperture. Approximately 2–4 ribs per 1 mm.</p><p>
              <bold>Operculum.</bold> Concave, rounded. Exterior covered by calcareous layer, with short calcareous spikes. Interior covered by proteinaceous layer, smooth.</p><p>
              <bold>Shell colour.</bold> Red, yellow or white at apical whorls. All colours fade to white towards ultimate whorl.</p><p>
              <bold>Living animal.</bold> Body greenish-black. Head greenish-black. Tentacle green with brown tips.</p></tp:treatment-sec><tp:treatment-sec sec-type="habitat" id="SECID0EXGAI"><title>Habitat and ecology.</title><p>Lives in crevices on wet limestone boulders and shrubs close to the ground. In forested areas of limestone hills.</p><p>
              <bold>Distribution.</bold> Restricted to northern Perak (mykarst-171) and northeastern Kedah (Bukit Baling and Gunung Pulai).</p></tp:treatment-sec><tp:treatment-sec sec-type="Differential diagnosis" id="SECID0EAHAI"><title>Differential diagnosis.</title><p>
              <italic><tp:taxon-name><tp:taxon-name-part taxon-name-part-type="genus" reg="Alycaeus">Alycaeus</tp:taxon-name-part> <tp:taxon-name-part taxon-name-part-type="species" reg="balingensis">balingensis</tp:taxon-name-part></tp:taxon-name></italic> shares similar shell shape (globose whorls) with <italic><tp:taxon-name><tp:taxon-name-part taxon-name-part-type="genus" reg="Alycaeus">Alycaeus</tp:taxon-name-part> <tp:taxon-name-part taxon-name-part-type="species" reg="liratulus">liratulus</tp:taxon-name-part></tp:taxon-name></italic> and <italic><tp:taxon-name><tp:taxon-name-part taxon-name-part-type="genus" reg="Alycaeus">Alycaeus</tp:taxon-name-part> <tp:taxon-name-part taxon-name-part-type="species" reg="thieroti">thieroti</tp:taxon-name-part></tp:taxon-name></italic> but differs in having whorls with denser and more pronounced radial ribs, absence of spiral lines, operculum exterior with short spikes and greenish-black body.</p></tp:treatment-sec><tp:treatment-sec sec-type="discussion" id="SECID0EHIAI"><title>Discussion.</title><p>
              <italic><tp:taxon-name><tp:taxon-name-part taxon-name-part-type="genus" reg="Alycaeus">Alycaeus</tp:taxon-name-part> <tp:taxon-name-part taxon-name-part-type="species" reg="balingensis">balingensis</tp:taxon-name-part></tp:taxon-name></italic> is listed as Critically Endangered in the IUCN Red List as it was known only from the actively quarried Bukit Baling at the time of assessment (<xref ref-type="bibr" rid="B17">Clements 2009</xref>). Given that new populations have now been discovered in two other localities in Kedah and Perak, the conservation status of <italic><tp:taxon-name><tp:taxon-name-part taxon-name-part-type="genus" reg="Alycaeus">A.</tp:taxon-name-part> <tp:taxon-name-part taxon-name-part-type="species" reg="balingensis">balingensis</tp:taxon-name-part></tp:taxon-name></italic> should be revised.</p><fig id="F10" position="float" orientation="portrait"><label>Figure 10.</label><caption><p>
          <italic><tp:taxon-name><tp:taxon-name-part taxon-name-part-type="genus" reg="Alycaeus">Alycaeus</tp:taxon-name-part> <tp:taxon-name-part taxon-name-part-type="species" reg="balingensis">balingensis</tp:taxon-name-part></tp:taxon-name></italic> Tomlin, 1948. <bold>A–E</bold> Shell of syntype, <named-content xmlns:xlink="http://www.w3.org/1999/xlink" content-type="dwc:institutional_code" xlink:type="simple">NHMUK</named-content> 1948.10.2.4 <bold>F–J</bold> Shell of <abbrev xmlns:xlink="http://www.w3.org/1999/xlink" content-type="institution" xlink:title="BORNEENSIS Malacology Collection" id="ABBRID0EDKAI" xlink:type="simple">BOR/MOL</abbrev> 8357 <bold>K–M</bold> Close up of shell of <abbrev xmlns:xlink="http://www.w3.org/1999/xlink" content-type="institution" xlink:title="BORNEENSIS Malacology Collection" id="ABBRID0EKKAI" xlink:type="simple">BOR/MOL</abbrev> 8357 <bold>N–Q</bold> Operculum of <abbrev xmlns:xlink="http://www.w3.org/1999/xlink" content-type="institution" xlink:title="BORNEENSIS Malacology Collection" id="ABBRID0ERKAI" xlink:type="simple">BOR/MOL</abbrev> 8357 <bold>R–V</bold> Shell of <abbrev xmlns:xlink="http://www.w3.org/1999/xlink" content-type="institution" xlink:title="BORNEENSIS Malacology Collection" id="ABBRID0EYKAI" xlink:type="simple">BOR/MOL</abbrev> 8361. Scale bars: <bold>A–J, R–V, K, L</bold> 1 mm; <bold>M, N–Q</bold> 0.5 mm. Photographs <bold>A–E</bold> by <named-content xmlns:xlink="http://www.w3.org/1999/xlink" content-type="dwc:institutional_code" xlink:type="simple">NHM</named-content> staff (copyright of <named-content xmlns:xlink="http://www.w3.org/1999/xlink" content-type="dwc:institutional_code" xlink:type="simple">NHM</named-content>, reproduced with permission). Photographs <bold>F–V</bold> by Junn Kitt Foon.</p></caption><graphic xmlns:xlink="http://www.w3.org/1999/xlink" xlink:href="zookeys-692-001-g010.jpg" position="float" orientation="portrait" xlink:type="simple" id="oo_150971.jpg"/></fig><!--PageBreak--></tp:treatment-sec><tp:treatment-sec><!--Section generated to contain objects referenced in tp:taxon-treatment.--><fig id="F7" position="float" orientation="portrait"><label>Figure 7.</label><caption><p>Photographs of 18 living <italic><tp:taxon-name><tp:taxon-name-part taxon-name-part-type="genus" reg="Alycaeus">Alycaeus</tp:taxon-name-part></tp:taxon-name></italic> species. <bold>A–B</bold> <italic><tp:taxon-name><tp:taxon-name-part taxon-name-part-type="genus" reg="Alycaeus">Alycaeus</tp:taxon-name-part> <tp:taxon-name-part taxon-name-part-type="species" reg="balingensis">balingensis</tp:taxon-name-part></tp:taxon-name></italic> Tomlin, 1948, <abbrev xmlns:xlink="http://www.w3.org/1999/xlink" content-type="institution" xlink:title="BORNEENSIS Malacology Collection" id="ABBRID0EXGBG" xlink:type="simple">BOR/MOL</abbrev> 8356 <bold>C</bold> <italic><tp:taxon-name><tp:taxon-name-part taxon-name-part-type="genus" reg="Alycaeus">Alycaeus</tp:taxon-name-part> <tp:taxon-name-part taxon-name-part-type="species" reg="liratulus">liratulus</tp:taxon-name-part></tp:taxon-name></italic> (Preston, 1907), <abbrev xmlns:xlink="http://www.w3.org/1999/xlink" content-type="institution" xlink:title="BORNEENSIS Malacology Collection" id="ABBRID0EJHBG" xlink:type="simple">BOR/MOL</abbrev> 8334 <bold>D</bold> <italic><tp:taxon-name><tp:taxon-name-part taxon-name-part-type="genus" reg="Alycaeus">Alycaeus</tp:taxon-name-part> <tp:taxon-name-part taxon-name-part-type="species" reg="thieroti">thieroti</tp:taxon-name-part></tp:taxon-name></italic> Morgan, 1885b, <abbrev xmlns:xlink="http://www.w3.org/1999/xlink" content-type="institution" xlink:title="BORNEENSIS Malacology Collection" id="ABBRID0E2HBG" xlink:type="simple">BOR/MOL</abbrev> 6835 <bold>E</bold> <italic><tp:taxon-name><tp:taxon-name-part taxon-name-part-type="genus" reg="Alycaeus">Alycaeus</tp:taxon-name-part> <tp:taxon-name-part taxon-name-part-type="species" reg="conformis">conformis</tp:taxon-name-part></tp:taxon-name></italic> Fulton, 1902, <abbrev xmlns:xlink="http://www.w3.org/1999/xlink" content-type="institution" xlink:title="BORNEENSIS Malacology Collection" id="ABBRID0ENIBG" xlink:type="simple">BOR/MOL</abbrev> 6809 <bold>F</bold> <italic><tp:taxon-name><tp:taxon-name-part taxon-name-part-type="genus" reg="Alycaeus">Alycaeus</tp:taxon-name-part> <tp:taxon-name-part taxon-name-part-type="species" reg="gibbosulus">gibbosulus</tp:taxon-name-part></tp:taxon-name></italic> Stoliczka, 1872, <abbrev xmlns:xlink="http://www.w3.org/1999/xlink" content-type="institution" xlink:title="BORNEENSIS Malacology Collection" id="ABBRID0E6IBG" xlink:type="simple">BOR/MOL</abbrev> 6850 <bold>G</bold> <italic><tp:taxon-name><tp:taxon-name-part taxon-name-part-type="genus" reg="Alycaeus">Alycaeus</tp:taxon-name-part> <tp:taxon-name-part taxon-name-part-type="species" reg="gibbosulus">gibbosulus</tp:taxon-name-part></tp:taxon-name></italic> Stoliczka, 1872, <abbrev xmlns:xlink="http://www.w3.org/1999/xlink" content-type="institution" xlink:title="BORNEENSIS Malacology Collection" id="ABBRID0ERJBG" xlink:type="simple">BOR/MOL</abbrev> 8526 <bold>H</bold> <italic><tp:taxon-name><tp:taxon-name-part taxon-name-part-type="genus" reg="Alycaeus">Alycaeus</tp:taxon-name-part> <tp:taxon-name-part taxon-name-part-type="species" reg="jousseaumei">jousseaumei</tp:taxon-name-part></tp:taxon-name></italic> Morgan, 1885a, <abbrev xmlns:xlink="http://www.w3.org/1999/xlink" content-type="institution" xlink:title="BORNEENSIS Malacology Collection" id="ABBRID0EDKBG" xlink:type="simple">BOR/MOL</abbrev> 8341 <bold>I</bold> <italic><tp:taxon-name><tp:taxon-name-part taxon-name-part-type="genus" reg="Alycaeus">Alycaeus</tp:taxon-name-part> <tp:taxon-name-part taxon-name-part-type="species" reg="jousseaumei">jousseaumei</tp:taxon-name-part></tp:taxon-name></italic> Morgan, 1885a, <abbrev xmlns:xlink="http://www.w3.org/1999/xlink" content-type="institution" xlink:title="BORNEENSIS Malacology Collection" id="ABBRID0EVKBG" xlink:type="simple">BOR/MOL</abbrev> 8336 <bold>J</bold> <italic><tp:taxon-name><tp:taxon-name-part taxon-name-part-type="genus" reg="Alycaeus">Alycaeus</tp:taxon-name-part> <tp:taxon-name-part taxon-name-part-type="species" reg="alticola">alticola</tp:taxon-name-part></tp:taxon-name></italic> sp. n., <abbrev xmlns:xlink="http://www.w3.org/1999/xlink" content-type="institution" xlink:title="BORNEENSIS Malacology Collection" id="ABBRID0EHLBG" xlink:type="simple">BOR/MOL</abbrev> 8398 <bold>K</bold> <italic><tp:taxon-name><tp:taxon-name-part taxon-name-part-type="genus" reg="Alycaeus">Alycaeus</tp:taxon-name-part> <tp:taxon-name-part taxon-name-part-type="species" reg="charasensis">charasensis</tp:taxon-name-part></tp:taxon-name></italic> sp. n., <abbrev xmlns:xlink="http://www.w3.org/1999/xlink" content-type="institution" xlink:title="BORNEENSIS Malacology Collection" id="ABBRID0EZLBG" xlink:type="simple">BOR/MOL</abbrev> 8399 <bold>L</bold> <italic><tp:taxon-name><tp:taxon-name-part taxon-name-part-type="genus" reg="Alycaeus">Alycaeus</tp:taxon-name-part> <tp:taxon-name-part taxon-name-part-type="species" reg="clementsi">clementsi</tp:taxon-name-part></tp:taxon-name></italic> sp. n., <abbrev xmlns:xlink="http://www.w3.org/1999/xlink" content-type="institution" xlink:title="BORNEENSIS Malacology Collection" id="ABBRID0ELMBG" xlink:type="simple">BOR/MOL</abbrev> 8364 <bold>M</bold> <italic><tp:taxon-name><tp:taxon-name-part taxon-name-part-type="genus" reg="Alycaeus">Alycaeus</tp:taxon-name-part> <tp:taxon-name-part taxon-name-part-type="species" reg="costacrassa">costacrassa</tp:taxon-name-part></tp:taxon-name></italic> sp. n., <abbrev xmlns:xlink="http://www.w3.org/1999/xlink" content-type="institution" xlink:title="BORNEENSIS Malacology Collection" id="ABBRID0E4MBG" xlink:type="simple">BOR/MOL</abbrev> 6811 <bold>N</bold> <italic><tp:taxon-name><tp:taxon-name-part taxon-name-part-type="genus" reg="Alycaeus">Alycaeus</tp:taxon-name-part> <tp:taxon-name-part taxon-name-part-type="species" reg="expansus">expansus</tp:taxon-name-part></tp:taxon-name></italic> sp. n., <abbrev xmlns:xlink="http://www.w3.org/1999/xlink" content-type="institution" xlink:title="BORNEENSIS Malacology Collection" id="ABBRID0EPNBG" xlink:type="simple">BOR/MOL</abbrev> 6367 <bold>O</bold> <italic><tp:taxon-name><tp:taxon-name-part taxon-name-part-type="genus" reg="Alycaeus">Alycaeus</tp:taxon-name-part> <tp:taxon-name-part taxon-name-part-type="species" reg="kapayanensis">kapayanensis</tp:taxon-name-part></tp:taxon-name></italic> Morgan, 1885b, <abbrev xmlns:xlink="http://www.w3.org/1999/xlink" content-type="institution" xlink:title="BORNEENSIS Malacology Collection" id="ABBRID0EBOBG" xlink:type="simple">BOR/MOL</abbrev> 13005 <bold>P</bold> <italic><tp:taxon-name><tp:taxon-name-part taxon-name-part-type="genus" reg="Alycaeus">Alycaeus</tp:taxon-name-part> <tp:taxon-name-part taxon-name-part-type="species" reg="kelantanensis">kelantanensis</tp:taxon-name-part></tp:taxon-name></italic> Sykes, 1902, <abbrev xmlns:xlink="http://www.w3.org/1999/xlink" content-type="institution" xlink:title="BORNEENSIS Malacology Collection" id="ABBRID0ETOBG" xlink:type="simple">BOR/MOL</abbrev> 8325 <bold>Q</bold> <italic><tp:taxon-name><tp:taxon-name-part taxon-name-part-type="genus" reg="Alycaeus">Alycaeus</tp:taxon-name-part> <tp:taxon-name-part taxon-name-part-type="species" reg="kelantanensis">kelantanensis</tp:taxon-name-part></tp:taxon-name></italic> Sykes, 1902, <abbrev xmlns:xlink="http://www.w3.org/1999/xlink" content-type="institution" xlink:title="BORNEENSIS Malacology Collection" id="ABBRID0EFPBG" xlink:type="simple">BOR/MOL</abbrev> 6200 <bold>R</bold> <italic><tp:taxon-name><tp:taxon-name-part taxon-name-part-type="genus" reg="Alycaeus">Alycaeus</tp:taxon-name-part> <tp:taxon-name-part taxon-name-part-type="species" reg="kurauensis">kurauensis</tp:taxon-name-part></tp:taxon-name></italic> sp. n., <abbrev xmlns:xlink="http://www.w3.org/1999/xlink" content-type="institution" xlink:title="BORNEENSIS Malacology Collection" id="ABBRID0EXPBG" xlink:type="simple">BOR/MOL</abbrev> 6851 <bold>S</bold> <italic><tp:taxon-name><tp:taxon-name-part taxon-name-part-type="genus" reg="Alycaeus">Alycaeus</tp:taxon-name-part> <tp:taxon-name-part taxon-name-part-type="species" reg="perakensis">perakensis</tp:taxon-name-part></tp:taxon-name></italic> Crosse, 1879a, <abbrev xmlns:xlink="http://www.w3.org/1999/xlink" content-type="institution" xlink:title="BORNEENSIS Malacology Collection" id="ABBRID0EJQBG" xlink:type="simple">BOR/MOL</abbrev> 6852 <bold>T</bold> <italic><tp:taxon-name><tp:taxon-name-part taxon-name-part-type="genus" reg="Alycaeus">Alycaeus</tp:taxon-name-part> <tp:taxon-name-part taxon-name-part-type="species" reg="regalis">regalis</tp:taxon-name-part></tp:taxon-name></italic> sp. n., <abbrev xmlns:xlink="http://www.w3.org/1999/xlink" content-type="institution" xlink:title="BORNEENSIS Malacology Collection" id="ABBRID0E2QBG" xlink:type="simple">BOR/MOL</abbrev> 6881 <bold>U</bold> <italic><tp:taxon-name><tp:taxon-name-part taxon-name-part-type="genus" reg="Alycaeus">Alycaeus</tp:taxon-name-part> <tp:taxon-name-part taxon-name-part-type="species" reg="selangoriensis">selangoriensis</tp:taxon-name-part></tp:taxon-name></italic> sp. n., <abbrev xmlns:xlink="http://www.w3.org/1999/xlink" content-type="institution" xlink:title="BORNEENSIS Malacology Collection" id="ABBRID0ENRBG" xlink:type="simple">BOR/MOL</abbrev> 6371 <bold>V–W</bold> <italic><tp:taxon-name><tp:taxon-name-part taxon-name-part-type="genus" reg="Alycaeus">Alycaeus</tp:taxon-name-part> <tp:taxon-name-part taxon-name-part-type="species" reg="senyumensis">senyumensis</tp:taxon-name-part></tp:taxon-name></italic> sp. n., <abbrev xmlns:xlink="http://www.w3.org/1999/xlink" content-type="institution" xlink:title="BORNEENSIS Malacology Collection" id="ABBRID0E6RBG" xlink:type="simple">BOR/MOL</abbrev> 6249. All photographs by Junn Kitt Foon.</p></caption><graphic xmlns:xlink="http://www.w3.org/1999/xlink" xlink:href="zookeys-692-001-g007.jpg" position="float" orientation="portrait" xlink:type="simple" id="oo_150968.jpg"/></fig><fig id="F31" position="float" orientation="portrait"><label>Figure 31.</label><caption><p>Synoptic view of the 23 <italic><tp:taxon-name><tp:taxon-name-part taxon-name-part-type="genus" reg="Alycaeus">Alycaeus</tp:taxon-name-part></tp:taxon-name></italic> taxa in Peninsular Malaysia. Scale bar: 5 mm. Photograph of <italic><tp:taxon-name><tp:taxon-name-part taxon-name-part-type="genus" reg="Alycaeus">Alycaeus</tp:taxon-name-part> <tp:taxon-name-part taxon-name-part-type="species" reg="carinata">carinata</tp:taxon-name-part></tp:taxon-name></italic> by Thor Seng Liew. Photograph of <italic><tp:taxon-name><tp:taxon-name-part taxon-name-part-type="genus" reg="Alycaeus">Alycaeus</tp:taxon-name-part> <tp:taxon-name-part taxon-name-part-type="species" reg="altispirus">altispirus</tp:taxon-name-part></tp:taxon-name></italic> by Páll-Gergely Barna, courtesy of R. Janssen, <named-content xmlns:xlink="http://www.w3.org/1999/xlink" content-type="dwc:institutional_code" xlink:type="simple">SMF</named-content>. All other photographs by Junn Kitt Foon.</p></caption><graphic xmlns:xlink="http://www.w3.org/1999/xlink" xlink:href="zookeys-692-001-g031.jpg" position="float" orientation="portrait" xlink:type="simple" id="oo_150992.jpg"/></fig></tp:treatment-sec><ref-list><ref id="B42"><mixed-citation xmlns:xlink="http://www.w3.org/1999/xlink" xlink:type="simple">
          <person-group><name name-style="western"><surname>Maassen</surname><given-names>WJM</given-names></name></person-group> (<year>2001</year>) A preliminary checklist of the non-marine molluscs of West Malaysia. De Kreukel (extra edition 2001) 2001: 1–155.</mixed-citation></ref><ref id="B19"><mixed-citation xmlns:xlink="http://www.w3.org/1999/xlink" xlink:type="simple">
          <person-group><name name-style="western"><surname>Clements</surname><given-names>R</given-names></name><name name-style="western"><surname>Ng</surname><given-names>PK</given-names></name><name name-style="western"><surname>Lu</surname><given-names>XX</given-names></name><name name-style="western"><surname>Ambu</surname><given-names>S</given-names></name><name name-style="western"><surname>Schilthuizen</surname><given-names>M</given-names></name><name name-style="western"><surname>Bradshaw</surname><given-names>CJ</given-names></name></person-group> (<year>2008</year>) <article-title>Using biogeographical patterns of endemic land snails to improve conservation planning for limestone karsts.</article-title> <source>Biological Conservation</source> <volume>141</volume>(<issue>11</issue>): <fpage>2751</fpage>–<lpage>2764</lpage>. <ext-link xlink:type="simple" ext-link-type="doi" xlink:href="10.1016/j.biocon.2008.08.011">https://doi.org/10.1016/j.biocon.2008.08.011</ext-link></mixed-citation></ref><ref id="B70"><mixed-citation xmlns:xlink="http://www.w3.org/1999/xlink" xlink:type="simple">
          <person-group><name name-style="western"><surname>Tarruella</surname><given-names>A</given-names></name><name name-style="western"><surname>Domènech</surname><given-names>JL</given-names></name></person-group> (<year>2011</year>) <article-title>Listado taxonómico ilustrado de la familia <tp:taxon-name><tp:taxon-name-part taxon-name-part-type="family">Cyclophoridae</tp:taxon-name-part></tp:taxon-name> J.E. Gray, 1847 (<tp:taxon-name><tp:taxon-name-part taxon-name-part-type="phylum">Mollusca</tp:taxon-name-part></tp:taxon-name>: <tp:taxon-name><tp:taxon-name-part taxon-name-part-type="class">Gastropoda</tp:taxon-name-part></tp:taxon-name>): Parte 2. La subfamilia <tp:taxon-name><tp:taxon-name-part taxon-name-part-type="subfamily">Alycaeinae</tp:taxon-name-part></tp:taxon-name> J.E. Gray, 1850.</article-title> <source>Spira</source> <volume>4</volume>(<issue>1</issue>): <fpage>71</fpage>–<lpage>76</lpage>. <ext-link xlink:type="simple" ext-link-type="uri" xlink:href="http://www.molluscat.com/assets/spira_4_12_7.pdf">http://www.molluscat.com/assets/spira_4_12_7.pdf</ext-link></mixed-citation></ref><ref id="B17"><mixed-citation xmlns:xlink="http://www.w3.org/1999/xlink" xlink:type="simple">
          <person-group><name name-style="western"><surname>Clements</surname><given-names>R</given-names></name></person-group> (<year>2009</year>) <italic><tp:taxon-name><tp:taxon-name-part taxon-name-part-type="genus">Alycaeus</tp:taxon-name-part> <tp:taxon-name-part taxon-name-part-type="species">balingensis</tp:taxon-name-part></tp:taxon-name></italic>. The IUCN Red List of Threatened Species 2009: e.T168175A6462537. <ext-link xlink:type="simple" ext-link-type="doi" xlink:href="10.2305/IUCN.UK.2009-2.RLTS.T168175A6462537.en">https://doi.org/10.2305/IUCN.UK.2009-2.RLTS.T168175A6462537.en</ext-link></mixed-citation></ref></ref-list></tp:taxon-treatment>
