# Supplementary material for: A review of the land snail genus Alycaeus (Gastropoda, Alycaeidae) in Peninsular Malaysia
Source: Zookeys. 2017 Aug 21;(692):1–81. doi: 10.3897/zookeys.692.14706 (PMC5672734; doi:10.3897/zookeys.692.14706)
Supplement: XML Treatment for Alycaeus carinata [file zookeys.692.14706-treatment5.xml]

<!DOCTYPE tp:taxon-treatment
  PUBLIC "-//TaxonX//DTD Taxonomic Treatment Publishing DTD v0 20100105//EN" "tax-treatment-NSO.dtd">
<tp:taxon-treatment xmlns:tp="http://www.plazi.org/taxpub"><tp:treatment-meta><kwd-group><label>Taxon classification</label><kwd><named-content xmlns:xlink="http://www.w3.org/1999/xlink" content-type="kingdom">Animalia</named-content></kwd><kwd><named-content xmlns:xlink="http://www.w3.org/1999/xlink" content-type="class">Gastropoda</named-content></kwd><kwd><named-content xmlns:xlink="http://www.w3.org/1999/xlink" content-type="family">Alycaeidae</named-content></kwd></kwd-group><mixed-citation publication-type="journal"><person-group><name><surname>Foon</surname><given-names>Junn Kitt</given-names></name><name><surname>Liew</surname><given-names>Thor-Seng</given-names></name></person-group><article-title>A review of the land snail genus <italic><tp:taxon-name><tp:taxon-name-part taxon-name-part-type="genus" reg="Alycaeus">Alycaeus</tp:taxon-name-part></tp:taxon-name></italic> (<tp:taxon-name><tp:taxon-name-part taxon-name-part-type="class">Gastropoda</tp:taxon-name-part></tp:taxon-name>, <tp:taxon-name><tp:taxon-name-part taxon-name-part-type="family">Alycaeidae</tp:taxon-name-part></tp:taxon-name>) in Peninsular Malaysia</article-title><source>Zookeys</source><day>21</day><month>8</month><year>2017</year><volume>2017</volume><issue>692</issue><fpage>1</fpage><lpage>81</lpage><pub-id pub-id-type="doi">10.3897/zookeys.692.14706</pub-id></mixed-citation></tp:treatment-meta><tp:nomenclature><tp:taxon-name>
                <tp:taxon-name-part taxon-name-part-type="genus" reg="Alycaeus">Alycaeus</tp:taxon-name-part>
                <tp:taxon-name-part taxon-name-part-type="species" reg="carinata">carinata</tp:taxon-name-part>
              </tp:taxon-name><tp:taxon-authority>Maassen, 2006</tp:taxon-authority><xref ref-type="fig" rid="F11">Figures 11</xref><xref ref-type="fig" rid="F31">, 31Q</xref><!--PageBreak--><!--PageBreak--><tp:nomenclature-citation-list><tp:nomenclature-citation><tp:taxon-name>
                    <tp:taxon-name-part taxon-name-part-type="genus" reg="Alycaeus">Alycaeus</tp:taxon-name-part> <tp:taxon-name-part taxon-name-part-type="species" reg="carinata">carinata</tp:taxon-name-part></tp:taxon-name><comment>Maassen, 2006: 137–138, figures 10–13; <xref ref-type="bibr" rid="B70">Tarruella and Domènech 2011</xref>: 72.</comment></tp:nomenclature-citation></tp:nomenclature-citation-list></tp:nomenclature><tp:treatment-sec sec-type="type locality" id="SECID0EVNAI"><title>Type locality.</title><p>PHG 74 Bukit Sagu, Pahang (<named-content xmlns:xlink="http://www.w3.org/1999/xlink" content-type="dwc:verbatimCoordinates" xlink:type="simple"><named-content content-type="geo-json" specific-use="{&#34;type&#34;:&#34;Point&#34;,&#34;coordinates&#34;:[103.144167,3.981667]}" id="NCID0E5NAI" xlink:type="simple">3°58'54"N, 103°08'39"E</named-content></named-content>).</p></tp:treatment-sec><tp:treatment-sec sec-type="type material" id="SECID0EDOAI"><title>Type material.</title><p>
              <italic>Holotype.</italic> PHG 74 Bukit Sagu, Pahang: <named-content xmlns:xlink="http://www.w3.org/1999/xlink" content-type="dwc:institutional_code" xlink:type="simple">RMNH</named-content> 104428 (Not seen). <italic>Paratypes.</italic> PHG 74 Bukit Sagu, Pahang: <named-content xmlns:xlink="http://www.w3.org/1999/xlink" content-type="dwc:institutional_code" xlink:type="simple">RMNH</named-content> 104427/2 (1 specimen seen), <abbrev xmlns:xlink="http://www.w3.org/1999/xlink" content-type="institution" xlink:title="Private collection of Jens and Christa Hemmen" id="ABBRID0EXOAI" xlink:type="simple">HW</abbrev> /58 (Not seen), <named-content xmlns:xlink="http://www.w3.org/1999/xlink" content-type="dwc:institutional_code" xlink:type="simple">ANSP</named-content> /2 (Not seen), <abbrev xmlns:xlink="http://www.w3.org/1999/xlink" content-type="institution" xlink:title="Private collection of Jens and Christa Hemmen" id="ABBRID0EBPAI" xlink:type="simple">HW</abbrev> /200 (Not seen). PHG 75 Bukit Tenggek, Pahang: <named-content xmlns:xlink="http://www.w3.org/1999/xlink" content-type="dwc:institutional_code" xlink:type="simple">RMNH</named-content> 104426/2 (Not seen), <abbrev xmlns:xlink="http://www.w3.org/1999/xlink" content-type="institution" xlink:title="Private collection of Jens and Christa Hemmen" id="ABBRID0ELPAI" xlink:type="simple">HW</abbrev> /37 (Not seen).</p></tp:treatment-sec><tp:treatment-sec sec-type="description" id="SECID0EQPAI"><title>Description.</title><p>
              <bold>Protoconch.</bold> Smooth.</p><p>
              <bold>Shell shape.</bold> Almost flat, conical. Shell height: 2.2–3.0 mm. Shell width: 4.0–4.6 mm. Shell measurements derived from <xref ref-type="bibr" rid="B43">Maassen (2006)</xref> and re-examination of one paratype (<named-content xmlns:xlink="http://www.w3.org/1999/xlink" content-type="dwc:institutional_code" xlink:type="simple">RMNH</named-content> 104427).</p><p>
              <bold>Spire.</bold> Spire height: 3.0 mm. Spire width: 4.5 mm. Number of whorls: up to 4. Spire shape: oblong conical. Whorl periphery strongly keeled except posterior of the constriction, where it becomes rounded. Umbilicus open.</p><p>
              <bold>Whorl constriction.</bold> At about 3 ¾ whorls posterior of protoconch.</p><p>
              <bold>Breathing tube.</bold> Length: 0.3 mm.</p><p>
              <bold>Aperture and peristome.</bold> Aperture circular, moderately expanded. Aperture height: 2.2 mm. Aperture width: 2.0 mm. Peristome double, not thickened, winged at suture. Interspace narrow. Peristome orientation is 30–55° oblique with respect to the coiling axis.</p><p>
              <bold>Spiral lines.</bold> Indistinct. Regularly spaced. Approximately 25 lines per 1 mm.</p><p>
              <bold>Radial ribs running anterior of breathing tube.</bold> Radial ribs indistinct to absent, only unevenly spaced radial growth lines present.</p><p>
              <bold>Radial ribs running perpendicular to breathing tube.</bold> Radial ribs pronounced, evenly spaced. Approximately 13 ribs per 1 mm.</p><p>
              <bold>Radial ribs running posterior of breathing tube.</bold> Radial ribs indistinct to absent, only unevenly spaced radial growth lines present.</p><p>
              <bold>Operculum.</bold> Concave, rounded. Exterior and interior composition and sculpture not examined. <xref ref-type="bibr" rid="B43">Maassen (2006)</xref> considered the operculum entirely proteinaceous.</p><p>
              <bold>Shell colour.</bold> Whorls yellow to brown. Peristome white.</p><p>
              <bold>Living animal.</bold> Unknown.</p></tp:treatment-sec><tp:treatment-sec sec-type="habitat" id="SECID0EVRAI"><title>Habitat and ecology.</title><p>Lives on limestone walls in a large, collapsed cave (<xref ref-type="bibr" rid="B43">Maassen 2006</xref>). Probably prefers very moist environments only (<xref ref-type="bibr" rid="B43">Maassen 2006</xref>).</p></tp:treatment-sec><tp:treatment-sec sec-type="distribution" id="SECID0EDSAI"><title>Distribution range.</title><p>Restricted to Bukit Sagu and Bukit Tenggek, Pahang.</p></tp:treatment-sec><tp:treatment-sec sec-type="Differential diagnosis" id="SECID0EISAI"><title>Differential diagnosis.</title><p>
              <italic><tp:taxon-name><tp:taxon-name-part taxon-name-part-type="genus" reg="Alycaeus">Alycaeus</tp:taxon-name-part> <tp:taxon-name-part taxon-name-part-type="species" reg="carinata">carinata</tp:taxon-name-part></tp:taxon-name></italic> is distinguished from all other Peninsular Malaysian <italic><tp:taxon-name><tp:taxon-name-part taxon-name-part-type="genus" reg="Alycaeus">Alycaeus</tp:taxon-name-part></tp:taxon-name></italic> species by its strongly keeled periphery, relatively low spire, very expanded ultimate whorls and very oblique peristome orientation with respect to the coiling axis (<xref ref-type="bibr" rid="B43">Maassen 2006</xref>).</p><!--PageBreak--></tp:treatment-sec><tp:treatment-sec sec-type="discussion" id="SECID0EFTAI"><title>Discussion.</title><p>Interestingly, no <italic><tp:taxon-name><tp:taxon-name-part taxon-name-part-type="genus" reg="Alycaeus">A.</tp:taxon-name-part> <tp:taxon-name-part taxon-name-part-type="species" reg="carinata">carinata</tp:taxon-name-part></tp:taxon-name></italic> was found during the 1950s University of Malaya, Singapore expedition to the type locality although congeners <italic><tp:taxon-name><tp:taxon-name-part taxon-name-part-type="genus" reg="Alycaeus">Alycaeus</tp:taxon-name-part> <tp:taxon-name-part taxon-name-part-type="species" reg="charasensis">charasensis</tp:taxon-name-part></tp:taxon-name></italic> sp. n. and <italic><tp:taxon-name><tp:taxon-name-part taxon-name-part-type="genus" reg="Alycaeus">Alycaeus</tp:taxon-name-part> <tp:taxon-name-part taxon-name-part-type="species" reg="expansus">expansus</tp:taxon-name-part></tp:taxon-name></italic> sp. n. were obtained (<named-content xmlns:xlink="http://www.w3.org/1999/xlink" content-type="dwc:institutional_code" xlink:type="simple">ZRC</named-content> collection lots). This suggests <italic><tp:taxon-name><tp:taxon-name-part taxon-name-part-type="genus" reg="Alycaeus">A.</tp:taxon-name-part> <tp:taxon-name-part taxon-name-part-type="species" reg="carinata">carinata</tp:taxon-name-part></tp:taxon-name></italic> may be restricted to upper sections of limestone hills that became accessible only during quarrying in the 1990s. However, viable habitats at Bukit Sagu and Bukit Tenggek are now very likely lost to quarrying (<xref ref-type="bibr" rid="B65">Schilthuizen and Clements 2008</xref>, <xref ref-type="bibr" rid="B40">Liew et al. 2014</xref>).</p><fig id="F11" position="float" orientation="portrait"><label>Figure 11.</label><caption><p>
          <italic><tp:taxon-name><tp:taxon-name-part taxon-name-part-type="genus" reg="Alycaeus">Alycaeus</tp:taxon-name-part> <tp:taxon-name-part taxon-name-part-type="species" reg="carinata">carinata</tp:taxon-name-part></tp:taxon-name></italic> Maassen, 2006 <bold>A–E</bold> Shell of paratype, <named-content xmlns:xlink="http://www.w3.org/1999/xlink" content-type="dwc:institutional_code" xlink:type="simple">RMNH</named-content> 104427 <bold>F–H</bold> Close up of shell of paratype, <named-content xmlns:xlink="http://www.w3.org/1999/xlink" content-type="dwc:institutional_code" xlink:type="simple">RMNH</named-content> 104427. Scale bars: <bold>A–G</bold> 1 mm; <bold>H</bold> 0.5 mm. All photographs by Thor Seng Liew.</p></caption><graphic xmlns:xlink="http://www.w3.org/1999/xlink" xlink:href="zookeys-692-001-g011.jpg" position="float" orientation="portrait" xlink:type="simple" id="oo_150972.jpg"/></fig></tp:treatment-sec><tp:treatment-sec><!--Section generated to contain objects referenced in tp:taxon-treatment.--><fig id="F31" position="float" orientation="portrait"><label>Figure 31.</label><caption><p>Synoptic view of the 23 <italic><tp:taxon-name><tp:taxon-name-part taxon-name-part-type="genus" reg="Alycaeus">Alycaeus</tp:taxon-name-part></tp:taxon-name></italic> taxa in Peninsular Malaysia. Scale bar: 5 mm. Photograph of <italic><tp:taxon-name><tp:taxon-name-part taxon-name-part-type="genus" reg="Alycaeus">Alycaeus</tp:taxon-name-part> <tp:taxon-name-part taxon-name-part-type="species" reg="carinata">carinata</tp:taxon-name-part></tp:taxon-name></italic> by Thor Seng Liew. Photograph of <italic><tp:taxon-name><tp:taxon-name-part taxon-name-part-type="genus" reg="Alycaeus">Alycaeus</tp:taxon-name-part> <tp:taxon-name-part taxon-name-part-type="species" reg="altispirus">altispirus</tp:taxon-name-part></tp:taxon-name></italic> by Páll-Gergely Barna, courtesy of R. Janssen, <named-content xmlns:xlink="http://www.w3.org/1999/xlink" content-type="dwc:institutional_code" xlink:type="simple">SMF</named-content>. All other photographs by Junn Kitt Foon.</p></caption><graphic xmlns:xlink="http://www.w3.org/1999/xlink" xlink:href="zookeys-692-001-g031.jpg" position="float" orientation="portrait" xlink:type="simple" id="oo_150992.jpg"/></fig></tp:treatment-sec><ref-list><ref id="B70"><mixed-citation xmlns:xlink="http://www.w3.org/1999/xlink" xlink:type="simple">
          <person-group><name name-style="western"><surname>Tarruella</surname><given-names>A</given-names></name><name name-style="western"><surname>Domènech</surname><given-names>JL</given-names></name></person-group> (<year>2011</year>) <article-title>Listado taxonómico ilustrado de la familia <tp:taxon-name><tp:taxon-name-part taxon-name-part-type="family">Cyclophoridae</tp:taxon-name-part></tp:taxon-name> J.E. Gray, 1847 (<tp:taxon-name><tp:taxon-name-part taxon-name-part-type="phylum">Mollusca</tp:taxon-name-part></tp:taxon-name>: <tp:taxon-name><tp:taxon-name-part taxon-name-part-type="class">Gastropoda</tp:taxon-name-part></tp:taxon-name>): Parte 2. La subfamilia <tp:taxon-name><tp:taxon-name-part taxon-name-part-type="subfamily">Alycaeinae</tp:taxon-name-part></tp:taxon-name> J.E. Gray, 1850.</article-title> <source>Spira</source> <volume>4</volume>(<issue>1</issue>): <fpage>71</fpage>–<lpage>76</lpage>. <ext-link xlink:type="simple" ext-link-type="uri" xlink:href="http://www.molluscat.com/assets/spira_4_12_7.pdf">http://www.molluscat.com/assets/spira_4_12_7.pdf</ext-link></mixed-citation></ref><ref id="B43"><mixed-citation xmlns:xlink="http://www.w3.org/1999/xlink" xlink:type="simple">
          <person-group><name name-style="western"><surname>Maassen</surname><given-names>WJM</given-names></name></person-group> (<year>2006</year>) <article-title>Remarks on <italic><tp:taxon-name><tp:taxon-name-part taxon-name-part-type="genus">Alycaeus</tp:taxon-name-part></tp:taxon-name></italic> species from South-East Asia, with descriptions of four new species with keeled shells (<tp:taxon-name><tp:taxon-name-part taxon-name-part-type="class">Gastropoda</tp:taxon-name-part></tp:taxon-name>, <tp:taxon-name><tp:taxon-name-part taxon-name-part-type="subclass">Caenogastropoda</tp:taxon-name-part></tp:taxon-name>, <tp:taxon-name><tp:taxon-name-part taxon-name-part-type="family">Cyclophoridae</tp:taxon-name-part></tp:taxon-name>).</article-title> <source>Basteria</source> <volume>70</volume>: <fpage>133</fpage>–<lpage>139</lpage>. <ext-link xlink:type="simple" ext-link-type="uri" xlink:href="http://natuurtijdschriften.nl/record/597326">http://natuurtijdschriften.nl/record/597326</ext-link></mixed-citation></ref><ref id="B65"><mixed-citation xmlns:xlink="http://www.w3.org/1999/xlink" xlink:type="simple">
          <person-group><name name-style="western"><surname>Schilthuizen</surname><given-names>M</given-names></name><name name-style="western"><surname>Clements</surname><given-names>R</given-names></name></person-group> (<year>2008</year>) <article-title>Tracking extinction from space.</article-title> <source>Tentacle</source> <volume>16</volume>: <fpage>8</fpage>–<lpage>9</lpage>. <ext-link xlink:type="simple" ext-link-type="uri" xlink:href="https://www.hawaii.edu/cowielab/tentacle/tentacle_16.pdf">https://www.hawaii.edu/cowielab/tentacle/tentacle_16.pdf</ext-link></mixed-citation></ref><ref id="B40"><mixed-citation xmlns:xlink="http://www.w3.org/1999/xlink" xlink:type="simple">
          <person-group><name name-style="western"><surname>Liew</surname><given-names>T</given-names></name><name name-style="western"><surname>Vermeulen</surname><given-names>J</given-names></name><name name-style="western"><surname>Marzuki</surname><given-names>M</given-names></name><name name-style="western"><surname>Schilthuizen</surname><given-names>M</given-names></name></person-group> (<year>2014</year>) <article-title>A cybertaxonomic revision of the micro-landsnail genus <italic><tp:taxon-name><tp:taxon-name-part taxon-name-part-type="genus">Plectostoma</tp:taxon-name-part></tp:taxon-name></italic> Adam (<tp:taxon-name><tp:taxon-name-part taxon-name-part-type="phylum">Mollusca</tp:taxon-name-part></tp:taxon-name>, <tp:taxon-name><tp:taxon-name-part taxon-name-part-type="subclass">Caenogastropoda</tp:taxon-name-part></tp:taxon-name>, <tp:taxon-name><tp:taxon-name-part taxon-name-part-type="family">Diplommatinidae</tp:taxon-name-part></tp:taxon-name>), from Peninsular Malaysia, Sumatra and Indochina.</article-title> <source>ZooKeys</source> <volume>393</volume>: <fpage>1</fpage>–<lpage>107</lpage>. <ext-link xlink:type="simple" ext-link-type="doi" xlink:href="10.3897/zookeys.393.6717">https://doi.org/10.3897/zookeys.393.6717</ext-link></mixed-citation></ref></ref-list></tp:taxon-treatment>
