# Supplementary material for: A review of the land snail genus Alycaeus (Gastropoda, Alycaeidae) in Peninsular Malaysia
Source: Zookeys. 2017 Aug 21;(692):1–81. doi: 10.3897/zookeys.692.14706 (PMC5672734; doi:10.3897/zookeys.692.14706)
Supplement: XML Treatment for Alycaeus gibbosulus [file zookeys.692.14706-treatment11.xml]

<!DOCTYPE tp:taxon-treatment
  PUBLIC "-//TaxonX//DTD Taxonomic Treatment Publishing DTD v0 20100105//EN" "tax-treatment-NSO.dtd">
<tp:taxon-treatment xmlns:tp="http://www.plazi.org/taxpub"><tp:treatment-meta><kwd-group><label>Taxon classification</label><kwd><named-content xmlns:xlink="http://www.w3.org/1999/xlink" content-type="kingdom">Animalia</named-content></kwd><kwd><named-content xmlns:xlink="http://www.w3.org/1999/xlink" content-type="class">Gastropoda</named-content></kwd><kwd><named-content xmlns:xlink="http://www.w3.org/1999/xlink" content-type="family">Alycaeidae</named-content></kwd></kwd-group><mixed-citation publication-type="journal"><person-group><name><surname>Foon</surname><given-names>Junn Kitt</given-names></name><name><surname>Liew</surname><given-names>Thor-Seng</given-names></name></person-group><article-title>A review of the land snail genus <italic><tp:taxon-name><tp:taxon-name-part taxon-name-part-type="genus" reg="Alycaeus">Alycaeus</tp:taxon-name-part></tp:taxon-name></italic> (<tp:taxon-name><tp:taxon-name-part taxon-name-part-type="class">Gastropoda</tp:taxon-name-part></tp:taxon-name>, <tp:taxon-name><tp:taxon-name-part taxon-name-part-type="family">Alycaeidae</tp:taxon-name-part></tp:taxon-name>) in Peninsular Malaysia</article-title><source>Zookeys</source><day>21</day><month>8</month><year>2017</year><volume>2017</volume><issue>692</issue><fpage>1</fpage><lpage>81</lpage><pub-id pub-id-type="doi">10.3897/zookeys.692.14706</pub-id></mixed-citation></tp:treatment-meta><tp:nomenclature><tp:taxon-name>
                <tp:taxon-name-part taxon-name-part-type="genus" reg="Alycaeus">Alycaeus</tp:taxon-name-part>
                <tp:taxon-name-part taxon-name-part-type="species" reg="gibbosulus">gibbosulus</tp:taxon-name-part>
              </tp:taxon-name><tp:taxon-authority>Stoliczka, 1872</tp:taxon-authority><xref ref-type="fig" rid="F7">Figures 7F–G</xref><xref ref-type="fig" rid="F17">, 17</xref><xref ref-type="fig" rid="F31">, 31E</xref><!--PageBreak--><tp:nomenclature-citation-list><tp:nomenclature-citation><tp:taxon-name>
                    <tp:taxon-name-part taxon-name-part-type="genus" reg="Alycaeus">Alycaeus</tp:taxon-name-part> <tp:taxon-name-part taxon-name-part-type="species" reg="gibbosulus">gibbosulus</tp:taxon-name-part></tp:taxon-name><comment>Stoliczka, 1872: 268–269, plate 10, figure 14; <xref ref-type="bibr" rid="B58">Pfeiffer 1876</xref>: 58; <xref ref-type="bibr" rid="B54">Nevill 1878</xref>: 295; <xref ref-type="bibr" rid="B22">Crosse 1879b</xref>: 339; <xref ref-type="bibr" rid="B53">Morgan 1885b</xref>: 402; <xref ref-type="bibr" rid="B48">Möllendorff 1886</xref>: 310; <xref ref-type="bibr" rid="B71">Tenison-Woods 1888</xref>: 1068; <xref ref-type="bibr" rid="B35">Kobelt 1902</xref>: 344; <xref ref-type="bibr" rid="B68">Sykes 1902</xref>: 62; <xref ref-type="bibr" rid="B6">Benthem Jutting 1960a</xref>: 13, 19; <xref ref-type="bibr" rid="B25">Davison 1995</xref>: 236; <xref ref-type="bibr" rid="B42">Maassen 2001</xref>: 21; <xref ref-type="bibr" rid="B19">Clements et al. 2008</xref>: 2760; <xref ref-type="bibr" rid="B70">Tarruella and Domènech 2011</xref>: 72, figure 1F; <xref ref-type="bibr" rid="B28">Foon et al. 2017</xref>: 12, figure 4C.</comment></tp:nomenclature-citation><tp:nomenclature-citation><tp:taxon-name>
                    <tp:taxon-name-part taxon-name-part-type="genus" reg="Alycaeus">Alycaeus</tp:taxon-name-part> <tp:taxon-name-part taxon-name-part-type="species" reg="chaperi">chaperi</tp:taxon-name-part></tp:taxon-name><comment>Morgan, 1885a: 70.</comment></tp:nomenclature-citation><tp:nomenclature-citation><tp:taxon-name>
                    <tp:taxon-name-part taxon-name-part-type="genus" reg="Alycaeus">Alycaeus</tp:taxon-name-part> (<tp:taxon-name-part taxon-name-part-type="subgenus" reg="Orthalycaeus">Orthalycaeus</tp:taxon-name-part>) <tp:taxon-name-part taxon-name-part-type="species" reg="gibbosulus">gibbosulus</tp:taxon-name-part></tp:taxon-name><comment>: <xref ref-type="bibr" rid="B49">Möllendorff 1891</xref>: 342; Kobelt and Möllendorff <xref ref-type="bibr" rid="B36">1897</xref>: 150; <xref ref-type="bibr" rid="B51">Möllendorff 1902</xref>: 144.</comment></tp:nomenclature-citation><tp:nomenclature-citation><tp:taxon-name>
                    <tp:taxon-name-part taxon-name-part-type="genus" reg="Alycaeus">Alycaeus</tp:taxon-name-part> <tp:taxon-name-part taxon-name-part-type="species" reg="gibbosulos">gibbosulos</tp:taxon-name-part></tp:taxon-name><comment>[sic]: <xref ref-type="bibr" rid="B9">Berry 1963</xref>: plate 4.</comment></tp:nomenclature-citation><tp:nomenclature-citation><tp:taxon-name>
                    <tp:taxon-name-part taxon-name-part-type="genus" reg="Dioryx">Dioryx</tp:taxon-name-part> <tp:taxon-name-part taxon-name-part-type="species" reg="pyramidalis">pyramidalis</tp:taxon-name-part></tp:taxon-name><comment>: <xref ref-type="bibr" rid="B33">Habe 1965</xref>: 111–112, plate 2, figures 3–4; <xref ref-type="bibr" rid="B42">Maassen 2001</xref>: 21. [not <tp:taxon-name><tp:taxon-name-part taxon-name-part-type="genus" reg="Alycaeus">Alycaeus</tp:taxon-name-part> <tp:taxon-name-part taxon-name-part-type="species" reg="pyramidalis">pyramidalis</tp:taxon-name-part></tp:taxon-name> Benson, 1856]</comment></tp:nomenclature-citation><tp:nomenclature-citation><tp:taxon-name>
                    <tp:taxon-name-part taxon-name-part-type="genus" reg="Alycaeus">Alycaeus</tp:taxon-name-part> (<tp:taxon-name-part taxon-name-part-type="subgenus" reg="Alycaeus">Alycaeus</tp:taxon-name-part>) <tp:taxon-name-part taxon-name-part-type="species" reg="gibbosulus">gibbosulus</tp:taxon-name-part></tp:taxon-name><comment>: <xref ref-type="bibr" rid="B37">Laidlaw 1928</xref>: 34; <xref ref-type="bibr" rid="B15">Chan 1998b</xref>: 1.</comment></tp:nomenclature-citation></tp:nomenclature-citation-list></tp:nomenclature><tp:treatment-sec sec-type="type locality" id="SECID0E5EDI"><title>Type locality.</title><p>Penang Island.</p></tp:treatment-sec><tp:treatment-sec sec-type="type material" id="SECID0EDFDI"><title>Type material.</title><p>
              <italic>Syntypes.</italic> Penang Island: 12 shells deposited at the Indian Museum, Kolkata (<xref ref-type="bibr" rid="B54">Nevill 1878</xref>) (Not seen).</p></tp:treatment-sec><tp:treatment-sec sec-type="material" id="SECID0EPFDI"><title>Other examined materials.</title><p>Botanic Garden, Penang Island: <abbrev xmlns:xlink="http://www.w3.org/1999/xlink" content-type="institution" xlink:title="BORNEENSIS Malacology Collection" id="ABBRID0EVFDI" xlink:type="simple">BOR/MOL</abbrev> 8525/1, <abbrev xmlns:xlink="http://www.w3.org/1999/xlink" content-type="institution" xlink:title="BORNEENSIS Malacology Collection" id="ABBRID0E1FDI" xlink:type="simple">BOR/MOL</abbrev> 8526/12. KDH 01 Bukit Baling, Kedah: <abbrev xmlns:xlink="http://www.w3.org/1999/xlink" content-type="institution" xlink:title="BORNEENSIS Malacology Collection" id="ABBRID0E6FDI" xlink:type="simple">BOR/MOL</abbrev> 6855/1, <abbrev xmlns:xlink="http://www.w3.org/1999/xlink" content-type="institution" xlink:title="BORNEENSIS Malacology Collection" id="ABBRID0EEGDI" xlink:type="simple">BOR/MOL</abbrev> 8358/1, <abbrev xmlns:xlink="http://www.w3.org/1999/xlink" content-type="institution" xlink:title="BORNEENSIS Malacology Collection" id="ABBRID0EJGDI" xlink:type="simple">BOR/MOL</abbrev> 8359/23, <abbrev xmlns:xlink="http://www.w3.org/1999/xlink" content-type="institution" xlink:title="BORNEENSIS Malacology Collection" id="ABBRID0EOGDI" xlink:type="simple">BOR/MOL</abbrev> 12996/1, <named-content xmlns:xlink="http://www.w3.org/1999/xlink" content-type="dwc:institutional_code" xlink:type="simple">ZRC</named-content> 1975.2.21.182-207/25, <named-content xmlns:xlink="http://www.w3.org/1999/xlink" content-type="dwc:institutional_code" xlink:type="simple">ZRC</named-content> 1975.2.21.144-150/6, <named-content xmlns:xlink="http://www.w3.org/1999/xlink" content-type="dwc:institutional_code" xlink:type="simple">ZRC</named-content> 1997.17/4, <named-content xmlns:xlink="http://www.w3.org/1999/xlink" content-type="dwc:institutional_code" xlink:type="simple">ANSP</named-content> 423057/2. KDH 02 Gunung Pulai, Kedah: <abbrev xmlns:xlink="http://www.w3.org/1999/xlink" content-type="institution" xlink:title="BORNEENSIS Malacology Collection" id="ABBRID0EHHDI" xlink:type="simple">BOR/MOL</abbrev> 6857/1, <abbrev xmlns:xlink="http://www.w3.org/1999/xlink" content-type="institution" xlink:title="BORNEENSIS Malacology Collection" id="ABBRID0EMHDI" xlink:type="simple">BOR/MOL</abbrev> 8362/16. KDH 10 Bukit Keplu, Kedah: <abbrev xmlns:xlink="http://www.w3.org/1999/xlink" content-type="institution" xlink:title="BORNEENSIS Malacology Collection" id="ABBRID0ERHDI" xlink:type="simple">BOR/MOL</abbrev> 6871/1, <abbrev xmlns:xlink="http://www.w3.org/1999/xlink" content-type="institution" xlink:title="BORNEENSIS Malacology Collection" id="ABBRID0EWHDI" xlink:type="simple">BOR/MOL</abbrev> 8375/51, <abbrev xmlns:xlink="http://www.w3.org/1999/xlink" content-type="institution" xlink:title="BORNEENSIS Malacology Collection" id="ABBRID0E2HDI" xlink:type="simple">BOR/MOL</abbrev> 8376/1, <abbrev xmlns:xlink="http://www.w3.org/1999/xlink" content-type="institution" xlink:title="BORNEENSIS Malacology Collection" id="ABBRID0EAIDI" xlink:type="simple">BOR/MOL</abbrev> 6190/1. PRK 62 Gua Dayak, Perak: <abbrev xmlns:xlink="http://www.w3.org/1999/xlink" content-type="institution" xlink:title="BORNEENSIS Malacology Collection" id="ABBRID0EFIDI" xlink:type="simple">BOR/MOL</abbrev> 279/1. Mykarst-171 Tasik Temenggor Hill S2, Perak: <abbrev xmlns:xlink="http://www.w3.org/1999/xlink" content-type="institution" xlink:title="BORNEENSIS Malacology Collection" id="ABBRID0EKIDI" xlink:type="simple">BOR/MOL</abbrev> 6244/1. PRK 55 Gunung Pondok, Perak: <abbrev xmlns:xlink="http://www.w3.org/1999/xlink" content-type="institution" xlink:title="BORNEENSIS Malacology Collection" id="ABBRID0EPIDI" xlink:type="simple">BOR/MOL</abbrev> 6850/1, <abbrev xmlns:xlink="http://www.w3.org/1999/xlink" content-type="institution" xlink:title="BORNEENSIS Malacology Collection" id="ABBRID0EUIDI" xlink:type="simple">BOR/MOL</abbrev> 8351/3, <abbrev xmlns:xlink="http://www.w3.org/1999/xlink" content-type="institution" xlink:title="BORNEENSIS Malacology Collection" id="ABBRID0EZIDI" xlink:type="simple">BOR/MOL</abbrev> 8352/7, <abbrev xmlns:xlink="http://www.w3.org/1999/xlink" content-type="institution" xlink:title="BORNEENSIS Malacology Collection" id="ABBRID0E5IDI" xlink:type="simple">BOR/MOL</abbrev> 11523/1, <abbrev xmlns:xlink="http://www.w3.org/1999/xlink" content-type="institution" xlink:title="BORNEENSIS Malacology Collection" id="ABBRID0EDJDI" xlink:type="simple">BOR/MOL</abbrev> 11538/2, <named-content xmlns:xlink="http://www.w3.org/1999/xlink" content-type="dwc:institutional_code" xlink:type="simple">ZRC</named-content> 1972.2.21.140-142/3. Limestone outcrop 50m from roadside, Kampung Pahit, Klian Intan, Perak: <abbrev xmlns:xlink="http://www.w3.org/1999/xlink" content-type="institution" xlink:title="BORNEENSIS Malacology Collection" id="ABBRID0ENJDI" xlink:type="simple">BOR/MOL</abbrev> 6875/1, <abbrev xmlns:xlink="http://www.w3.org/1999/xlink" content-type="institution" xlink:title="BORNEENSIS Malacology Collection" id="ABBRID0ESJDI" xlink:type="simple">BOR/MOL</abbrev> 8381/3, <abbrev xmlns:xlink="http://www.w3.org/1999/xlink" content-type="institution" xlink:title="BORNEENSIS Malacology Collection" id="ABBRID0EXJDI" xlink:type="simple">BOR/MOL</abbrev> 8382/1. Mykarst-027 Gunung Kanthan North, Perak: <abbrev xmlns:xlink="http://www.w3.org/1999/xlink" content-type="institution" xlink:title="BORNEENSIS Malacology Collection" id="ABBRID0E3JDI" xlink:type="simple">BOR/MOL</abbrev> 9106/2. Mykarst-025, Perak: <abbrev xmlns:xlink="http://www.w3.org/1999/xlink" content-type="institution" xlink:title="BORNEENSIS Malacology Collection" id="ABBRID0EBKDI" xlink:type="simple">BOR/MOL</abbrev> 9382/10, <abbrev xmlns:xlink="http://www.w3.org/1999/xlink" content-type="institution" xlink:title="BORNEENSIS Malacology Collection" id="ABBRID0EGKDI" xlink:type="simple">BOR/MOL</abbrev> 9416/2, <abbrev xmlns:xlink="http://www.w3.org/1999/xlink" content-type="institution" xlink:title="BORNEENSIS Malacology Collection" id="ABBRID0ELKDI" xlink:type="simple">BOR/MOL</abbrev> 9436/17, <abbrev xmlns:xlink="http://www.w3.org/1999/xlink" content-type="institution" xlink:title="BORNEENSIS Malacology Collection" id="ABBRID0EQKDI" xlink:type="simple">BOR/MOL</abbrev> 9500/11. PRK 23 Gunung Rapat, Perak: <abbrev xmlns:xlink="http://www.w3.org/1999/xlink" content-type="institution" xlink:title="BORNEENSIS Malacology Collection" id="ABBRID0EVKDI" xlink:type="simple">BOR/MOL</abbrev> 10286/1. PRK 59 Bukit Batu Kurau, Perak: <named-content xmlns:xlink="http://www.w3.org/1999/xlink" content-type="dwc:institutional_code" xlink:type="simple">ZRC</named-content> 1975.2.21.180-181/4. Sungai Siput, Perak: <named-content xmlns:xlink="http://www.w3.org/1999/xlink" content-type="dwc:institutional_code" xlink:type="simple">ZRC</named-content> 1975.2.21.143/1. Capis, upper Perak: <named-content xmlns:xlink="http://www.w3.org/1999/xlink" content-type="dwc:institutional_code" xlink:type="simple">ZRC</named-content> 1975.2.21.1020-1022/3. Gua Kelam, PRS 64 Wang Ulu, Perlis: <abbrev xmlns:xlink="http://www.w3.org/1999/xlink" content-type="institution" xlink:title="BORNEENSIS Malacology Collection" id="ABBRID0EJLDI" xlink:type="simple">BOR/MOL</abbrev> 278/1, <abbrev xmlns:xlink="http://www.w3.org/1999/xlink" content-type="institution" xlink:title="BORNEENSIS Malacology Collection" id="ABBRID0EOLDI" xlink:type="simple">BOR/MOL</abbrev> 6866/1, <abbrev xmlns:xlink="http://www.w3.org/1999/xlink" content-type="institution" xlink:title="BORNEENSIS Malacology Collection" id="ABBRID0ETLDI" xlink:type="simple">BOR/MOL</abbrev> 6868/1, <abbrev xmlns:xlink="http://www.w3.org/1999/xlink" content-type="institution" xlink:title="BORNEENSIS Malacology Collection" id="ABBRID0EYLDI" xlink:type="simple">BOR/MOL</abbrev> 8372/4, <named-content xmlns:xlink="http://www.w3.org/1999/xlink" content-type="dwc:institutional_code" xlink:type="simple">ZRC</named-content> 1975.2.21.152-179/27. PRS 19 Bukit Chuping, Perlis: <abbrev xmlns:xlink="http://www.w3.org/1999/xlink" content-type="institution" xlink:title="BORNEENSIS Malacology Collection" id="ABBRID0ECMDI" xlink:type="simple">BOR/MOL</abbrev> 6860/3, <named-content xmlns:xlink="http://www.w3.org/1999/xlink" content-type="dwc:institutional_code" xlink:type="simple">ZRC</named-content> 1975.2.21.151/1. Bukit Ayer, PRS 64 Wang Ulu, Perlis: <abbrev xmlns:xlink="http://www.w3.org/1999/xlink" content-type="institution" xlink:title="BORNEENSIS Malacology Collection" id="ABBRID0EMMDI" xlink:type="simple">BOR/MOL</abbrev> 6862/1, <abbrev xmlns:xlink="http://www.w3.org/1999/xlink" content-type="institution" xlink:title="BORNEENSIS Malacology Collection" id="ABBRID0ERMDI" xlink:type="simple">BOR/MOL</abbrev> 8366/5, <abbrev xmlns:xlink="http://www.w3.org/1999/xlink" content-type="institution" xlink:title="BORNEENSIS Malacology Collection" id="ABBRID0EWMDI" xlink:type="simple">BOR/MOL</abbrev> 8367/3, <abbrev xmlns:xlink="http://www.w3.org/1999/xlink" content-type="institution" xlink:title="BORNEENSIS Malacology Collection" id="ABBRID0E2MDI" xlink:type="simple">BOR/MOL</abbrev> 12960/1. PRS 17 Gunung Chabang, Perlis: <abbrev xmlns:xlink="http://www.w3.org/1999/xlink" content-type="institution" xlink:title="BORNEENSIS Malacology Collection" id="ABBRID0EANDI" xlink:type="simple">BOR/MOL</abbrev> 6870/1. PRS 40 Bukit Merbok, Perlis: <abbrev xmlns:xlink="http://www.w3.org/1999/xlink" content-type="institution" xlink:title="BORNEENSIS Malacology Collection" id="ABBRID0EFNDI" xlink:type="simple">BOR/MOL</abbrev> 8139/1. TRG 01 Bukit Bewah, Terengganu: <abbrev xmlns:xlink="http://www.w3.org/1999/xlink" content-type="institution" xlink:title="BORNEENSIS Malacology Collection" id="ABBRID0EKNDI" xlink:type="simple">BOR/MOL</abbrev> 6662/10, <abbrev xmlns:xlink="http://www.w3.org/1999/xlink" content-type="institution" xlink:title="BORNEENSIS Malacology Collection" id="ABBRID0EPNDI" xlink:type="simple">BOR/MOL</abbrev> 13002/1. Malakka (= Peninsular Malaysia): <named-content xmlns:xlink="http://www.w3.org/1999/xlink" content-type="dwc:institutional_code" xlink:type="simple">RMNH</named-content> 153521/2.</p><!--PageBreak--><!--PageBreak--></tp:treatment-sec><tp:treatment-sec sec-type="description" id="SECID0E2NDI"><title>Description.</title><p>
              <bold>Protoconch.</bold> Smooth at first whorl, becomes grooved in the second whorl. Grooves arranged parallel to each other and tilted anteriorly at 45° to the coiling axis.</p><p>
              <bold>Shell shape.</bold> Conical. Shell height: 9.20–10.15 mm. Shell width: 8.46–9.75 mm.</p><p>
              <bold>Spire.</bold> Spire height: 2.32–3.07 mm. Spire width: 3.32–3.67 mm. Number of whorls: up to 4 ⅛. Spire shape: oblong conical. Whorl periphery rounded. Umbilicus open.</p><p>
              <bold>Whorl constriction.</bold> At about 4 whorls posterior of protoconch.</p><p>
              <bold>Breathing tube.</bold> Length: 5.28–6.52 mm.</p><p>
              <bold>Aperture and peristome.</bold> Aperture circular, moderately expanded. Aperture height: 4.11–5.14 mm. Aperture width: 4.27–4.93 mm. Peristome double, thickened, slightly notched at suture. Interspace narrow to wide. Peristome orientation 18–24° oblique with respect to the coiling axis.</p><p>
              <bold>Spiral lines.</bold> Indistinct, regularly spaced. Approximately 20–44 lines per 1 mm.</p><p>
              <bold>Radial ribs running anterior of breathing tube.</bold> Radial ribs pronounced, evenly spaced. Approximately 14–21 ribs per 1 mm.</p><p>
              <bold>Radial ribs running perpendicular to breathing tube.</bold> Radial ribs more pronounced and thicker than those anterior of breathing tube, evenly spaced. Approximately 8–14 ribs per 1 mm.</p><p>
              <bold>Radial ribs running posterior of breathing tube.</bold> Ribs absent. Only radial growth lines.</p><p>
              <bold>Operculum.</bold> Concave, conical. Exterior covered by thick calcareous layer. Exterior has scaffold-like calcareous deposits overlaid on radially spiral lamellae. Interior covered by proteinaceous layer, mamillated.</p><p>
              <bold>Shell colour.</bold> First 3 whorls usually red, purple or pink. All colours fade to white towards ultimate whorl.</p><p>
              <bold>Living animal.</bold> Body brown. Head brown. Tentacles light to dark grey.</p></tp:treatment-sec><tp:treatment-sec sec-type="habitat" id="SECID0ETPDI"><title>Habitat and ecology.</title><p>Lives under large rotten logs or on leaf litter. In wet, shady forests in both limestone and non-limestone areas.</p></tp:treatment-sec><tp:treatment-sec sec-type="distribution" id="SECID0EYPDI"><title>Distribution.</title><p>Widespread from Perlis to Perak on the west coast and in parts of Kelantan and Terengganu on the east coast but not found in Selangor, Pahang and the southern states of Peninsular Malaysia. Elsewhere, in Trang, southern Thailand (as <italic><tp:taxon-name><tp:taxon-name-part taxon-name-part-type="genus" reg="Dioryx">Dioryx</tp:taxon-name-part> <tp:taxon-name-part taxon-name-part-type="species" reg="pyramidalis">pyramidalis</tp:taxon-name-part></tp:taxon-name></italic> (Benson, 1856), in <xref ref-type="bibr" rid="B33">Habe (1965)</xref>).</p></tp:treatment-sec><tp:treatment-sec sec-type="Differential diagnosis" id="SECID0ENQDI"><title>Differential diagnosis.</title><p>
              <italic><tp:taxon-name><tp:taxon-name-part taxon-name-part-type="genus" reg="Alycaeus">Alycaeus</tp:taxon-name-part> <tp:taxon-name-part taxon-name-part-type="species" reg="gibbosulus">gibbosulus</tp:taxon-name-part></tp:taxon-name></italic> is most similar to <italic><tp:taxon-name><tp:taxon-name-part taxon-name-part-type="genus" reg="Alycaeus">A.</tp:taxon-name-part> <tp:taxon-name-part taxon-name-part-type="species" reg="conformis">conformis</tp:taxon-name-part></tp:taxon-name></italic> in shell shape but differs in having a more expanded penultimate whorl, coarser sculpture, more oblique peristome, longer constriction whorl, longer breathing tube (longer by 0.66 mm), ultimate whorl that is very obtused prior to constriction and scaffold-like calcareous deposits at the operculum exterior. The animal body is brown in <italic><tp:taxon-name><tp:taxon-name-part taxon-name-part-type="genus" reg="Alycaeus">A.</tp:taxon-name-part> <tp:taxon-name-part taxon-name-part-type="species" reg="gibbosulus">gibbosulus</tp:taxon-name-part></tp:taxon-name></italic> compared to grey in <italic><tp:taxon-name><tp:taxon-name-part taxon-name-part-type="genus" reg="Alycaeus">A.</tp:taxon-name-part> <tp:taxon-name-part taxon-name-part-type="species" reg="conformis">conformis</tp:taxon-name-part></tp:taxon-name></italic>.</p></tp:treatment-sec><tp:treatment-sec sec-type="discussion" id="SECID0E6RDI"><title>Discussion.</title><p>The syntypes of <italic><tp:taxon-name><tp:taxon-name-part taxon-name-part-type="genus" reg="Alycaeus">A.</tp:taxon-name-part> <tp:taxon-name-part taxon-name-part-type="species" reg="gibbosulus">gibbosulus</tp:taxon-name-part></tp:taxon-name></italic> is housed in the Indian Museum, Kolkata, India (<xref ref-type="bibr" rid="B54">Nevill 1878</xref>) but was not examined in this study. Nevertheless, topotypic specimens from Penang Island (<abbrev xmlns:xlink="http://www.w3.org/1999/xlink" content-type="institution" xlink:title="BORNEENSIS Malacology Collection" id="ABBRID0EUSDI" xlink:type="simple">BOR/MOL</abbrev> 8525, <abbrev xmlns:xlink="http://www.w3.org/1999/xlink" content-type="institution" xlink:title="BORNEENSIS Malacology Collection" id="ABBRID0EZSDI" xlink:type="simple">BOR/MOL</abbrev> 8526) match the illustration of the type by <xref ref-type="bibr" rid="B67">Stoliczka (1872)</xref>. This is considered to be sufficient for positive species identification.</p><!--PageBreak--><p>This species is closely related to <italic><tp:taxon-name><tp:taxon-name-part taxon-name-part-type="genus" reg="Alycaeus">A.</tp:taxon-name-part> <tp:taxon-name-part taxon-name-part-type="species" reg="conformis">conformis</tp:taxon-name-part></tp:taxon-name></italic> and has historically been confused with it. Studies that reported <italic><tp:taxon-name><tp:taxon-name-part taxon-name-part-type="genus" reg="Alycaeus">A.</tp:taxon-name-part> <tp:taxon-name-part taxon-name-part-type="species" reg="gibbosulus">gibbosulus</tp:taxon-name-part></tp:taxon-name></italic> in various localities are as follows: Penang (<xref ref-type="bibr" rid="B67">Stoliczka 1872</xref>, <xref ref-type="bibr" rid="B22">Crosse 1879b</xref>, <xref ref-type="bibr" rid="B71">Tenison-Woods 1888</xref>, <xref ref-type="bibr" rid="B35">Kobelt 1902</xref>, <xref ref-type="bibr" rid="B37">Laidlaw 1928</xref>, <xref ref-type="bibr" rid="B49">Möllendorff 1891</xref>), Perlis (<xref ref-type="bibr" rid="B6">Benthem Jutting 1960a</xref>), Perak (<xref ref-type="bibr" rid="B22">Crosse 1879b</xref>, <xref ref-type="bibr" rid="B48">Möllendorff 1886</xref>, <xref ref-type="bibr" rid="B49">Möllendorff 1891</xref>, <xref ref-type="bibr" rid="B25">Davison 1995</xref>, <xref ref-type="bibr" rid="B15">Chan 1998b</xref>) and Kelantan (<xref ref-type="bibr" rid="B68">Sykes 1902</xref>, <xref ref-type="bibr" rid="B51">Möllendorff 1902</xref>). <xref ref-type="bibr" rid="B48">Möllendorff (1886)</xref> reported that Perak shells differ from Penang shells in being paler as well as possessing a wider ultimate whorl. These shell forms are well within the morphological variation of <italic><tp:taxon-name><tp:taxon-name-part taxon-name-part-type="genus" reg="Alycaeus">A.</tp:taxon-name-part> <tp:taxon-name-part taxon-name-part-type="species" reg="gibbosulus">gibbosulus</tp:taxon-name-part></tp:taxon-name></italic>. An erroneous record of <italic><tp:taxon-name><tp:taxon-name-part taxon-name-part-type="genus" reg="Dioryx">Dioryx</tp:taxon-name-part> <tp:taxon-name-part taxon-name-part-type="species" reg="pyramidalis">pyramidalis</tp:taxon-name-part></tp:taxon-name></italic> Benson, 1856 in Peninsular Malaysia has been traced back to a mistake by <xref ref-type="bibr" rid="B33">Habe (1965)</xref> in which specimens of <italic><tp:taxon-name><tp:taxon-name-part taxon-name-part-type="genus" reg="Alycaeus">A.</tp:taxon-name-part> <tp:taxon-name-part taxon-name-part-type="species" reg="gibbosulus">gibbosulus</tp:taxon-name-part></tp:taxon-name></italic> from northern Malay Peninsula were misidentified as <italic><tp:taxon-name><tp:taxon-name-part taxon-name-part-type="genus" reg="Alycaeus">Alycaeus</tp:taxon-name-part> <tp:taxon-name-part taxon-name-part-type="species" reg="pyramidalis">pyramidalis</tp:taxon-name-part></tp:taxon-name></italic> Benson, 1856. The species <italic><tp:taxon-name><tp:taxon-name-part taxon-name-part-type="genus" reg="Alycaeus">Alycaeus</tp:taxon-name-part> <tp:taxon-name-part taxon-name-part-type="species" reg="chaperi">chaperi</tp:taxon-name-part></tp:taxon-name></italic> Morgan, 1885b, is also a synonym of <italic><tp:taxon-name><tp:taxon-name-part taxon-name-part-type="genus" reg="Alycaeus">Alycaeus</tp:taxon-name-part> <tp:taxon-name-part taxon-name-part-type="species" reg="gibbosulus">gibbosulus</tp:taxon-name-part></tp:taxon-name></italic> (<xref ref-type="bibr" rid="B48">Möllendorff 1886</xref>, <xref ref-type="bibr" rid="B49">Möllendorff 1891</xref>).</p><p>
              <italic><tp:taxon-name><tp:taxon-name-part taxon-name-part-type="genus" reg="Alycaeus">Alycaeus</tp:taxon-name-part> <tp:taxon-name-part taxon-name-part-type="species" reg="gibbosulus">gibbosulus</tp:taxon-name-part></tp:taxon-name></italic> has been reported to exist sympatrically with <italic><tp:taxon-name><tp:taxon-name-part taxon-name-part-type="genus" reg="Alycaeus">A.</tp:taxon-name-part> <tp:taxon-name-part taxon-name-part-type="species" reg="conformis">conformis</tp:taxon-name-part></tp:taxon-name></italic> in Gunung Rapat, Perak (<xref ref-type="bibr" rid="B28">Foon et al. 2017</xref>). Elsewhere range overlaps between <italic><tp:taxon-name><tp:taxon-name-part taxon-name-part-type="genus" reg="Alycaeus">A.</tp:taxon-name-part> <tp:taxon-name-part taxon-name-part-type="species" reg="gibbosulus">gibbosulus</tp:taxon-name-part></tp:taxon-name></italic> and <italic><tp:taxon-name><tp:taxon-name-part taxon-name-part-type="genus" reg="Alycaeus">A.</tp:taxon-name-part> <tp:taxon-name-part taxon-name-part-type="species" reg="conformis">conformis</tp:taxon-name-part></tp:taxon-name></italic> remain unresolved. In Kelantan, <xref ref-type="bibr" rid="B68">Sykes (1902)</xref> mentioned a collection of shells with typical <italic><tp:taxon-name><tp:taxon-name-part taxon-name-part-type="genus" reg="Alycaeus">A.</tp:taxon-name-part> <tp:taxon-name-part taxon-name-part-type="species" reg="gibbosulus">gibbosulus</tp:taxon-name-part></tp:taxon-name></italic> characters and some which were “much less gibbous”. These less gibbous shells are likely <italic><tp:taxon-name><tp:taxon-name-part taxon-name-part-type="genus" reg="Alycaeus">A.</tp:taxon-name-part> <tp:taxon-name-part taxon-name-part-type="species" reg="conformis">conformis</tp:taxon-name-part></tp:taxon-name></italic>, which is common in Kelantan. Hence, it is possible that both <italic><tp:taxon-name><tp:taxon-name-part taxon-name-part-type="genus" reg="Alycaeus">A.</tp:taxon-name-part> <tp:taxon-name-part taxon-name-part-type="species" reg="gibbosulus">gibbosulus</tp:taxon-name-part></tp:taxon-name></italic> and <italic><tp:taxon-name><tp:taxon-name-part taxon-name-part-type="genus" reg="Alycaeus">A.</tp:taxon-name-part> <tp:taxon-name-part taxon-name-part-type="species" reg="conformis">conformis</tp:taxon-name-part></tp:taxon-name></italic> exist sympatrically in Kelantan. In Pahang where only <italic><tp:taxon-name><tp:taxon-name-part taxon-name-part-type="genus" reg="Alycaeus">A.</tp:taxon-name-part> <tp:taxon-name-part taxon-name-part-type="species" reg="conformis">conformis</tp:taxon-name-part></tp:taxon-name></italic> records are confirmed, an aberrant record of <italic><tp:taxon-name><tp:taxon-name-part taxon-name-part-type="genus" reg="Alycaeus">A.</tp:taxon-name-part> <tp:taxon-name-part taxon-name-part-type="species" reg="gibbosulus">gibbosulus</tp:taxon-name-part></tp:taxon-name></italic> from Kuala Tahan (<xref ref-type="bibr" rid="B6">Benthem Jutting 1960a</xref>) warrants investigation. The shells of <italic><tp:taxon-name><tp:taxon-name-part taxon-name-part-type="genus" reg="Alycaeus">A.</tp:taxon-name-part> <tp:taxon-name-part taxon-name-part-type="species" reg="gibbosulus">gibbosulus</tp:taxon-name-part></tp:taxon-name></italic> are sometimes coated in a layer of organic matter when alive (Figure <xref ref-type="fig" rid="F7">7F</xref>).</p><fig id="F17" position="float" orientation="portrait"><label>Figure 17.</label><caption><p>
          <italic><tp:taxon-name><tp:taxon-name-part taxon-name-part-type="genus" reg="Alycaeus">Alycaeus</tp:taxon-name-part> <tp:taxon-name-part taxon-name-part-type="species" reg="gibbosulus">gibbosulus</tp:taxon-name-part></tp:taxon-name></italic> Stoliczka, 1872. <bold>A–E</bold> Shell of <abbrev xmlns:xlink="http://www.w3.org/1999/xlink" content-type="institution" xlink:title="BORNEENSIS Malacology Collection" id="ABBRID0EF4DI" xlink:type="simple">BOR/MOL</abbrev> 8525 <bold>F–H</bold> Close up of shell of <abbrev xmlns:xlink="http://www.w3.org/1999/xlink" content-type="institution" xlink:title="BORNEENSIS Malacology Collection" id="ABBRID0EM4DI" xlink:type="simple">BOR/MOL</abbrev> 8525 <bold>I–L</bold> Operculum of <abbrev xmlns:xlink="http://www.w3.org/1999/xlink" content-type="institution" xlink:title="BORNEENSIS Malacology Collection" id="ABBRID0ET4DI" xlink:type="simple">BOR/MOL</abbrev> 8525 <bold>M–Q</bold> Shell of <abbrev xmlns:xlink="http://www.w3.org/1999/xlink" content-type="institution" xlink:title="BORNEENSIS Malacology Collection" id="ABBRID0E14DI" xlink:type="simple">BOR/MOL</abbrev> 12960. Scale bars: <bold>A–Q</bold> 1 mm. All photographs by Junn Kitt Foon.</p></caption><graphic xmlns:xlink="http://www.w3.org/1999/xlink" xlink:href="zookeys-692-001-g017.jpg" position="float" orientation="portrait" xlink:type="simple" id="oo_150978.jpg"/></fig></tp:treatment-sec><tp:treatment-sec><!--Section generated to contain objects referenced in tp:taxon-treatment.--><fig id="F7" position="float" orientation="portrait"><label>Figure 7.</label><caption><p>Photographs of 18 living <italic><tp:taxon-name><tp:taxon-name-part taxon-name-part-type="genus" reg="Alycaeus">Alycaeus</tp:taxon-name-part></tp:taxon-name></italic> species. <bold>A–B</bold> <italic><tp:taxon-name><tp:taxon-name-part taxon-name-part-type="genus" reg="Alycaeus">Alycaeus</tp:taxon-name-part> <tp:taxon-name-part taxon-name-part-type="species" reg="balingensis">balingensis</tp:taxon-name-part></tp:taxon-name></italic> Tomlin, 1948, <abbrev xmlns:xlink="http://www.w3.org/1999/xlink" content-type="institution" xlink:title="BORNEENSIS Malacology Collection" id="ABBRID0EXGBG" xlink:type="simple">BOR/MOL</abbrev> 8356 <bold>C</bold> <italic><tp:taxon-name><tp:taxon-name-part taxon-name-part-type="genus" reg="Alycaeus">Alycaeus</tp:taxon-name-part> <tp:taxon-name-part taxon-name-part-type="species" reg="liratulus">liratulus</tp:taxon-name-part></tp:taxon-name></italic> (Preston, 1907), <abbrev xmlns:xlink="http://www.w3.org/1999/xlink" content-type="institution" xlink:title="BORNEENSIS Malacology Collection" id="ABBRID0EJHBG" xlink:type="simple">BOR/MOL</abbrev> 8334 <bold>D</bold> <italic><tp:taxon-name><tp:taxon-name-part taxon-name-part-type="genus" reg="Alycaeus">Alycaeus</tp:taxon-name-part> <tp:taxon-name-part taxon-name-part-type="species" reg="thieroti">thieroti</tp:taxon-name-part></tp:taxon-name></italic> Morgan, 1885b, <abbrev xmlns:xlink="http://www.w3.org/1999/xlink" content-type="institution" xlink:title="BORNEENSIS Malacology Collection" id="ABBRID0E2HBG" xlink:type="simple">BOR/MOL</abbrev> 6835 <bold>E</bold> <italic><tp:taxon-name><tp:taxon-name-part taxon-name-part-type="genus" reg="Alycaeus">Alycaeus</tp:taxon-name-part> <tp:taxon-name-part taxon-name-part-type="species" reg="conformis">conformis</tp:taxon-name-part></tp:taxon-name></italic> Fulton, 1902, <abbrev xmlns:xlink="http://www.w3.org/1999/xlink" content-type="institution" xlink:title="BORNEENSIS Malacology Collection" id="ABBRID0ENIBG" xlink:type="simple">BOR/MOL</abbrev> 6809 <bold>F</bold> <italic><tp:taxon-name><tp:taxon-name-part taxon-name-part-type="genus" reg="Alycaeus">Alycaeus</tp:taxon-name-part> <tp:taxon-name-part taxon-name-part-type="species" reg="gibbosulus">gibbosulus</tp:taxon-name-part></tp:taxon-name></italic> Stoliczka, 1872, <abbrev xmlns:xlink="http://www.w3.org/1999/xlink" content-type="institution" xlink:title="BORNEENSIS Malacology Collection" id="ABBRID0E6IBG" xlink:type="simple">BOR/MOL</abbrev> 6850 <bold>G</bold> <italic><tp:taxon-name><tp:taxon-name-part taxon-name-part-type="genus" reg="Alycaeus">Alycaeus</tp:taxon-name-part> <tp:taxon-name-part taxon-name-part-type="species" reg="gibbosulus">gibbosulus</tp:taxon-name-part></tp:taxon-name></italic> Stoliczka, 1872, <abbrev xmlns:xlink="http://www.w3.org/1999/xlink" content-type="institution" xlink:title="BORNEENSIS Malacology Collection" id="ABBRID0ERJBG" xlink:type="simple">BOR/MOL</abbrev> 8526 <bold>H</bold> <italic><tp:taxon-name><tp:taxon-name-part taxon-name-part-type="genus" reg="Alycaeus">Alycaeus</tp:taxon-name-part> <tp:taxon-name-part taxon-name-part-type="species" reg="jousseaumei">jousseaumei</tp:taxon-name-part></tp:taxon-name></italic> Morgan, 1885a, <abbrev xmlns:xlink="http://www.w3.org/1999/xlink" content-type="institution" xlink:title="BORNEENSIS Malacology Collection" id="ABBRID0EDKBG" xlink:type="simple">BOR/MOL</abbrev> 8341 <bold>I</bold> <italic><tp:taxon-name><tp:taxon-name-part taxon-name-part-type="genus" reg="Alycaeus">Alycaeus</tp:taxon-name-part> <tp:taxon-name-part taxon-name-part-type="species" reg="jousseaumei">jousseaumei</tp:taxon-name-part></tp:taxon-name></italic> Morgan, 1885a, <abbrev xmlns:xlink="http://www.w3.org/1999/xlink" content-type="institution" xlink:title="BORNEENSIS Malacology Collection" id="ABBRID0EVKBG" xlink:type="simple">BOR/MOL</abbrev> 8336 <bold>J</bold> <italic><tp:taxon-name><tp:taxon-name-part taxon-name-part-type="genus" reg="Alycaeus">Alycaeus</tp:taxon-name-part> <tp:taxon-name-part taxon-name-part-type="species" reg="alticola">alticola</tp:taxon-name-part></tp:taxon-name></italic> sp. n., <abbrev xmlns:xlink="http://www.w3.org/1999/xlink" content-type="institution" xlink:title="BORNEENSIS Malacology Collection" id="ABBRID0EHLBG" xlink:type="simple">BOR/MOL</abbrev> 8398 <bold>K</bold> <italic><tp:taxon-name><tp:taxon-name-part taxon-name-part-type="genus" reg="Alycaeus">Alycaeus</tp:taxon-name-part> <tp:taxon-name-part taxon-name-part-type="species" reg="charasensis">charasensis</tp:taxon-name-part></tp:taxon-name></italic> sp. n., <abbrev xmlns:xlink="http://www.w3.org/1999/xlink" content-type="institution" xlink:title="BORNEENSIS Malacology Collection" id="ABBRID0EZLBG" xlink:type="simple">BOR/MOL</abbrev> 8399 <bold>L</bold> <italic><tp:taxon-name><tp:taxon-name-part taxon-name-part-type="genus" reg="Alycaeus">Alycaeus</tp:taxon-name-part> <tp:taxon-name-part taxon-name-part-type="species" reg="clementsi">clementsi</tp:taxon-name-part></tp:taxon-name></italic> sp. n., <abbrev xmlns:xlink="http://www.w3.org/1999/xlink" content-type="institution" xlink:title="BORNEENSIS Malacology Collection" id="ABBRID0ELMBG" xlink:type="simple">BOR/MOL</abbrev> 8364 <bold>M</bold> <italic><tp:taxon-name><tp:taxon-name-part taxon-name-part-type="genus" reg="Alycaeus">Alycaeus</tp:taxon-name-part> <tp:taxon-name-part taxon-name-part-type="species" reg="costacrassa">costacrassa</tp:taxon-name-part></tp:taxon-name></italic> sp. n., <abbrev xmlns:xlink="http://www.w3.org/1999/xlink" content-type="institution" xlink:title="BORNEENSIS Malacology Collection" id="ABBRID0E4MBG" xlink:type="simple">BOR/MOL</abbrev> 6811 <bold>N</bold> <italic><tp:taxon-name><tp:taxon-name-part taxon-name-part-type="genus" reg="Alycaeus">Alycaeus</tp:taxon-name-part> <tp:taxon-name-part taxon-name-part-type="species" reg="expansus">expansus</tp:taxon-name-part></tp:taxon-name></italic> sp. n., <abbrev xmlns:xlink="http://www.w3.org/1999/xlink" content-type="institution" xlink:title="BORNEENSIS Malacology Collection" id="ABBRID0EPNBG" xlink:type="simple">BOR/MOL</abbrev> 6367 <bold>O</bold> <italic><tp:taxon-name><tp:taxon-name-part taxon-name-part-type="genus" reg="Alycaeus">Alycaeus</tp:taxon-name-part> <tp:taxon-name-part taxon-name-part-type="species" reg="kapayanensis">kapayanensis</tp:taxon-name-part></tp:taxon-name></italic> Morgan, 1885b, <abbrev xmlns:xlink="http://www.w3.org/1999/xlink" content-type="institution" xlink:title="BORNEENSIS Malacology Collection" id="ABBRID0EBOBG" xlink:type="simple">BOR/MOL</abbrev> 13005 <bold>P</bold> <italic><tp:taxon-name><tp:taxon-name-part taxon-name-part-type="genus" reg="Alycaeus">Alycaeus</tp:taxon-name-part> <tp:taxon-name-part taxon-name-part-type="species" reg="kelantanensis">kelantanensis</tp:taxon-name-part></tp:taxon-name></italic> Sykes, 1902, <abbrev xmlns:xlink="http://www.w3.org/1999/xlink" content-type="institution" xlink:title="BORNEENSIS Malacology Collection" id="ABBRID0ETOBG" xlink:type="simple">BOR/MOL</abbrev> 8325 <bold>Q</bold> <italic><tp:taxon-name><tp:taxon-name-part taxon-name-part-type="genus" reg="Alycaeus">Alycaeus</tp:taxon-name-part> <tp:taxon-name-part taxon-name-part-type="species" reg="kelantanensis">kelantanensis</tp:taxon-name-part></tp:taxon-name></italic> Sykes, 1902, <abbrev xmlns:xlink="http://www.w3.org/1999/xlink" content-type="institution" xlink:title="BORNEENSIS Malacology Collection" id="ABBRID0EFPBG" xlink:type="simple">BOR/MOL</abbrev> 6200 <bold>R</bold> <italic><tp:taxon-name><tp:taxon-name-part taxon-name-part-type="genus" reg="Alycaeus">Alycaeus</tp:taxon-name-part> <tp:taxon-name-part taxon-name-part-type="species" reg="kurauensis">kurauensis</tp:taxon-name-part></tp:taxon-name></italic> sp. n., <abbrev xmlns:xlink="http://www.w3.org/1999/xlink" content-type="institution" xlink:title="BORNEENSIS Malacology Collection" id="ABBRID0EXPBG" xlink:type="simple">BOR/MOL</abbrev> 6851 <bold>S</bold> <italic><tp:taxon-name><tp:taxon-name-part taxon-name-part-type="genus" reg="Alycaeus">Alycaeus</tp:taxon-name-part> <tp:taxon-name-part taxon-name-part-type="species" reg="perakensis">perakensis</tp:taxon-name-part></tp:taxon-name></italic> Crosse, 1879a, <abbrev xmlns:xlink="http://www.w3.org/1999/xlink" content-type="institution" xlink:title="BORNEENSIS Malacology Collection" id="ABBRID0EJQBG" xlink:type="simple">BOR/MOL</abbrev> 6852 <bold>T</bold> <italic><tp:taxon-name><tp:taxon-name-part taxon-name-part-type="genus" reg="Alycaeus">Alycaeus</tp:taxon-name-part> <tp:taxon-name-part taxon-name-part-type="species" reg="regalis">regalis</tp:taxon-name-part></tp:taxon-name></italic> sp. n., <abbrev xmlns:xlink="http://www.w3.org/1999/xlink" content-type="institution" xlink:title="BORNEENSIS Malacology Collection" id="ABBRID0E2QBG" xlink:type="simple">BOR/MOL</abbrev> 6881 <bold>U</bold> <italic><tp:taxon-name><tp:taxon-name-part taxon-name-part-type="genus" reg="Alycaeus">Alycaeus</tp:taxon-name-part> <tp:taxon-name-part taxon-name-part-type="species" reg="selangoriensis">selangoriensis</tp:taxon-name-part></tp:taxon-name></italic> sp. n., <abbrev xmlns:xlink="http://www.w3.org/1999/xlink" content-type="institution" xlink:title="BORNEENSIS Malacology Collection" id="ABBRID0ENRBG" xlink:type="simple">BOR/MOL</abbrev> 6371 <bold>V–W</bold> <italic><tp:taxon-name><tp:taxon-name-part taxon-name-part-type="genus" reg="Alycaeus">Alycaeus</tp:taxon-name-part> <tp:taxon-name-part taxon-name-part-type="species" reg="senyumensis">senyumensis</tp:taxon-name-part></tp:taxon-name></italic> sp. n., <abbrev xmlns:xlink="http://www.w3.org/1999/xlink" content-type="institution" xlink:title="BORNEENSIS Malacology Collection" id="ABBRID0E6RBG" xlink:type="simple">BOR/MOL</abbrev> 6249. All photographs by Junn Kitt Foon.</p></caption><graphic xmlns:xlink="http://www.w3.org/1999/xlink" xlink:href="zookeys-692-001-g007.jpg" position="float" orientation="portrait" xlink:type="simple" id="oo_150968.jpg"/></fig><fig id="F31" position="float" orientation="portrait"><label>Figure 31.</label><caption><p>Synoptic view of the 23 <italic><tp:taxon-name><tp:taxon-name-part taxon-name-part-type="genus" reg="Alycaeus">Alycaeus</tp:taxon-name-part></tp:taxon-name></italic> taxa in Peninsular Malaysia. Scale bar: 5 mm. Photograph of <italic><tp:taxon-name><tp:taxon-name-part taxon-name-part-type="genus" reg="Alycaeus">Alycaeus</tp:taxon-name-part> <tp:taxon-name-part taxon-name-part-type="species" reg="carinata">carinata</tp:taxon-name-part></tp:taxon-name></italic> by Thor Seng Liew. Photograph of <italic><tp:taxon-name><tp:taxon-name-part taxon-name-part-type="genus" reg="Alycaeus">Alycaeus</tp:taxon-name-part> <tp:taxon-name-part taxon-name-part-type="species" reg="altispirus">altispirus</tp:taxon-name-part></tp:taxon-name></italic> by Páll-Gergely Barna, courtesy of R. Janssen, <named-content xmlns:xlink="http://www.w3.org/1999/xlink" content-type="dwc:institutional_code" xlink:type="simple">SMF</named-content>. All other photographs by Junn Kitt Foon.</p></caption><graphic xmlns:xlink="http://www.w3.org/1999/xlink" xlink:href="zookeys-692-001-g031.jpg" position="float" orientation="portrait" xlink:type="simple" id="oo_150992.jpg"/></fig></tp:treatment-sec><ref-list><ref id="B58"><mixed-citation xmlns:xlink="http://www.w3.org/1999/xlink" xlink:type="simple">
          <person-group><name name-style="western"><surname>Pfeiffer</surname><given-names>L</given-names></name></person-group> (<year>1876</year>) <source>Monographia pneumonopomorum viventium; Accedente fossilium enumeratione; Supplementum tertium, monographiae auriculaceorum parte secunda auctum.</source> <publisher-name>Theodori Fischer</publisher-name>, <publisher-loc>Casselis</publisher-loc>, <size units="page">479 pp</size>. <ext-link xlink:type="simple" ext-link-type="doi" xlink:href="10.5962/bhl.title.10624">https://doi.org/10.5962/bhl.title.10624</ext-link></mixed-citation></ref><ref id="B54"><mixed-citation xmlns:xlink="http://www.w3.org/1999/xlink" xlink:type="simple">
          <person-group><name name-style="western"><surname>Nevill</surname><given-names>G</given-names></name></person-group> (<year>1878</year>) <source>Hand list of mollusca in the Indian Museum, Calcutta, Part. I, <tp:taxon-name><tp:taxon-name-part taxon-name-part-type="class">Gastropoda</tp:taxon-name-part></tp:taxon-name>, <tp:taxon-name><tp:taxon-name-part taxon-name-part-type="infraclass">Pulmonata</tp:taxon-name-part></tp:taxon-name> and Posobranchia-Neurobranchia.</source> <publisher-name>Order of the Trustees</publisher-name>, <publisher-loc>Calcutta</publisher-loc>, <size units="page">338 pp</size>. <ext-link xlink:type="simple" ext-link-type="doi" xlink:href="10.5962/bhl.title.23978">https://doi.org/10.5962/bhl.title.23978</ext-link></mixed-citation></ref><ref id="B22"><mixed-citation xmlns:xlink="http://www.w3.org/1999/xlink" xlink:type="simple">
          <person-group><name name-style="western"><surname>Crosse</surname><given-names>H</given-names></name></person-group> (<year>1879b</year>) <article-title>Faune malacologique de Perak (Indo-Chine).</article-title> <source>Journal de Conchyliologie</source> <volume>27</volume>: <fpage>336</fpage>–<lpage>340</lpage>. <ext-link xlink:type="simple" ext-link-type="uri" xlink:href="http://www.biodiversitylibrary.org/page/15928398#page/354">http://www.biodiversitylibrary.org/page/15928398#page/354</ext-link></mixed-citation></ref><ref id="B53"><mixed-citation xmlns:xlink="http://www.w3.org/1999/xlink" xlink:type="simple">
          <person-group><name name-style="western"><surname>Morgan</surname><given-names>de J</given-names></name></person-group> (<year>1885b</year>) <article-title>Mollusques terrestes et fiuviatiles de Royaume de Perak et des pais voisins (presque’Ile Malaise).</article-title> <source>Bulletin de la Société zoologique de France</source> <volume>10</volume>: <fpage>353</fpage>–<lpage>429</lpage>. <ext-link xlink:type="simple" ext-link-type="doi" xlink:href="10.5962/bhl.part.14300">https://doi.org/10.5962/bhl.part.14300</ext-link></mixed-citation></ref><ref id="B48"><mixed-citation xmlns:xlink="http://www.w3.org/1999/xlink" xlink:type="simple">
          <person-group><name name-style="western"><surname>Möllendorff</surname><given-names>von OF</given-names></name></person-group> (<year>1886</year>) <article-title>The landshells of Perak.</article-title> <source>Journal of the Asiatic Society of Bengal</source> <volume>55</volume>: <fpage>299</fpage>–<lpage>316</lpage>. <ext-link xlink:type="simple" ext-link-type="uri" xlink:href="http://www.biodiversitylibrary.org/part/145559#/summary">http://www.biodiversitylibrary.org/part/145559#/summary</ext-link></mixed-citation></ref><ref id="B71"><mixed-citation xmlns:xlink="http://www.w3.org/1999/xlink" xlink:type="simple">
          <person-group><name name-style="western"><surname>Tenison-Woods</surname><given-names>JE</given-names></name></person-group> (<year>1888</year>) <article-title>Malaysian land and freshwater mollusca.</article-title> <source>Proceedings of the Linnean Society of New South Wales</source> <volume>3</volume>: <fpage>1003</fpage>–<lpage>1095</lpage>. <ext-link xlink:type="simple" ext-link-type="doi" xlink:href="10.5962/bhl.title.13026">https://doi.org/10.5962/bhl.title.13026</ext-link></mixed-citation></ref><ref id="B35"><mixed-citation xmlns:xlink="http://www.w3.org/1999/xlink" xlink:type="simple">
          <person-group><name name-style="western"><surname>Kobelt</surname><given-names>W</given-names></name></person-group> (<year>1902</year>) <source>Das Tierreich. Eine Zusammenstellung und Kennzeichnung der rezenten Tierformen. In: Kobelt W (Ed.) In Verbindung mit der deutschen Zoologischen Gesellschaft herausgegeben von der Königlich Preussischen Akademie der Wissenschaften zu Berlin. <tp:taxon-name><tp:taxon-name-part taxon-name-part-type="phylum">Mollusca</tp:taxon-name-part></tp:taxon-name>: <tp:taxon-name><tp:taxon-name-part taxon-name-part-type="family">Cyclophoridae</tp:taxon-name-part></tp:taxon-name>. R.</source> <publisher-name>Friedländer und Sohn</publisher-name>, <publisher-loc>Berlin</publisher-loc>, <size units="page">662 pp</size>. <ext-link xlink:type="simple" ext-link-type="doi" xlink:href="10.5962/bhl.title.1227">https://doi.org/10.5962/bhl.title.1227</ext-link></mixed-citation></ref><ref id="B68"><mixed-citation xmlns:xlink="http://www.w3.org/1999/xlink" xlink:type="simple">
          <person-group><name name-style="western"><surname>Sykes</surname><given-names>ER</given-names></name></person-group> (<year>1902</year>) <article-title>On a collection of land and freshwater shells from Kelantan, Malay Peninsula.</article-title> <source>The Journal of Malacology</source> <volume>9</volume>: <fpage>60</fpage>–<lpage>63</lpage>. <ext-link xlink:type="simple" ext-link-type="uri" xlink:href="http://www.biodiversitylibrary.org/part/145268#/summary">http://www.biodiversitylibrary.org/part/145268#/summary</ext-link></mixed-citation></ref><ref id="B6"><mixed-citation xmlns:xlink="http://www.w3.org/1999/xlink" xlink:type="simple">
          <person-group><name name-style="western"><surname>Benthem Jutting</surname><given-names>van WSS</given-names></name></person-group> (<year>1960a</year>) <article-title>Some notes on land and freshwater mollusca of Malaya.</article-title> <source>Basteria</source> <volume>24</volume>(<issue>1</issue>): <fpage>10</fpage>–<lpage>20</lpage>. <ext-link xlink:type="simple" ext-link-type="uri" xlink:href="http://natuurtijdschriften.nl/record/596402">http://natuurtijdschriften.nl/record/596402</ext-link></mixed-citation></ref><ref id="B25"><mixed-citation xmlns:xlink="http://www.w3.org/1999/xlink" xlink:type="simple">
          <person-group><name name-style="western"><surname>Davison</surname><given-names>GWH</given-names></name></person-group> (<year>1995</year>) <article-title>The terrestrial molluscan fauna of Temengor Forest Reserve, Hulu Perak, Malaysia.</article-title> <source>Malayan Nature Journal</source> <volume>48</volume>: <fpage>233</fpage>–<lpage>248</lpage>.</mixed-citation></ref><ref id="B42"><mixed-citation xmlns:xlink="http://www.w3.org/1999/xlink" xlink:type="simple">
          <person-group><name name-style="western"><surname>Maassen</surname><given-names>WJM</given-names></name></person-group> (<year>2001</year>) A preliminary checklist of the non-marine molluscs of West Malaysia. De Kreukel (extra edition 2001) 2001: 1–155.</mixed-citation></ref><ref id="B19"><mixed-citation xmlns:xlink="http://www.w3.org/1999/xlink" xlink:type="simple">
          <person-group><name name-style="western"><surname>Clements</surname><given-names>R</given-names></name><name name-style="western"><surname>Ng</surname><given-names>PK</given-names></name><name name-style="western"><surname>Lu</surname><given-names>XX</given-names></name><name name-style="western"><surname>Ambu</surname><given-names>S</given-names></name><name name-style="western"><surname>Schilthuizen</surname><given-names>M</given-names></name><name name-style="western"><surname>Bradshaw</surname><given-names>CJ</given-names></name></person-group> (<year>2008</year>) <article-title>Using biogeographical patterns of endemic land snails to improve conservation planning for limestone karsts.</article-title> <source>Biological Conservation</source> <volume>141</volume>(<issue>11</issue>): <fpage>2751</fpage>–<lpage>2764</lpage>. <ext-link xlink:type="simple" ext-link-type="doi" xlink:href="10.1016/j.biocon.2008.08.011">https://doi.org/10.1016/j.biocon.2008.08.011</ext-link></mixed-citation></ref><ref id="B70"><mixed-citation xmlns:xlink="http://www.w3.org/1999/xlink" xlink:type="simple">
          <person-group><name name-style="western"><surname>Tarruella</surname><given-names>A</given-names></name><name name-style="western"><surname>Domènech</surname><given-names>JL</given-names></name></person-group> (<year>2011</year>) <article-title>Listado taxonómico ilustrado de la familia <tp:taxon-name><tp:taxon-name-part taxon-name-part-type="family">Cyclophoridae</tp:taxon-name-part></tp:taxon-name> J.E. Gray, 1847 (<tp:taxon-name><tp:taxon-name-part taxon-name-part-type="phylum">Mollusca</tp:taxon-name-part></tp:taxon-name>: <tp:taxon-name><tp:taxon-name-part taxon-name-part-type="class">Gastropoda</tp:taxon-name-part></tp:taxon-name>): Parte 2. La subfamilia <tp:taxon-name><tp:taxon-name-part taxon-name-part-type="subfamily">Alycaeinae</tp:taxon-name-part></tp:taxon-name> J.E. Gray, 1850.</article-title> <source>Spira</source> <volume>4</volume>(<issue>1</issue>): <fpage>71</fpage>–<lpage>76</lpage>. <ext-link xlink:type="simple" ext-link-type="uri" xlink:href="http://www.molluscat.com/assets/spira_4_12_7.pdf">http://www.molluscat.com/assets/spira_4_12_7.pdf</ext-link></mixed-citation></ref><ref id="B28"><mixed-citation xmlns:xlink="http://www.w3.org/1999/xlink" xlink:type="simple">
          <person-group><name name-style="western"><surname>Foon</surname><given-names>JK</given-names></name><name name-style="western"><surname>Clements</surname><given-names>GR</given-names></name><name name-style="western"><surname>Liew</surname><given-names>TS</given-names></name></person-group> (<year>2017</year>) <article-title>Diversity and biogeography of land snails (<tp:taxon-name><tp:taxon-name-part taxon-name-part-type="phylum">Mollusca</tp:taxon-name-part></tp:taxon-name>, <tp:taxon-name><tp:taxon-name-part taxon-name-part-type="class">Gastropoda</tp:taxon-name-part></tp:taxon-name>) in the limestone hills of Perak, Peninsular Malaysia.</article-title> <source>ZooKeys</source> <volume>682</volume>: <fpage>1</fpage>–<lpage>94</lpage>. <ext-link xlink:type="simple" ext-link-type="doi" xlink:href="10.3897/zookeys.682.12999">https://doi.org/10.3897/zookeys.682.12999</ext-link></mixed-citation></ref><ref id="B49"><mixed-citation xmlns:xlink="http://www.w3.org/1999/xlink" xlink:type="simple">
          <person-group><name name-style="western"><surname>Möllendorff</surname><given-names>von OF</given-names></name></person-group> (<year>1891</year>) <article-title>On the land and freshwater shells of Perak.</article-title> <source>Proceedings of the Zoological Society of London</source> <volume>1891</volume>: <fpage>330</fpage>–<lpage>348</lpage>. <ext-link xlink:type="simple" ext-link-type="doi" xlink:href="10.1111/j.1096-3642.1891.tb01757.x">https://doi.org/10.1111/j.1096-3642.1891.tb01757.x</ext-link></mixed-citation></ref><ref id="B36"><mixed-citation xmlns:xlink="http://www.w3.org/1999/xlink" xlink:type="simple">
          <person-group><name name-style="western"><surname>Kobelt</surname><given-names>W</given-names></name><name name-style="western"><surname>von Möllendorff</surname><given-names>OF</given-names></name></person-group> (<year>1897</year>) <article-title>Catalog der gegenwärtig lebend bekannten Pneumonopomen.</article-title> <source>Nachrichtsblatt der Deutschen Malakozoologischen Gesellschaft</source> <volume>1</volume>(<issue>3</issue>): <fpage>73</fpage>–<lpage>192</lpage>. <ext-link xlink:type="simple" ext-link-type="doi" xlink:href="10.5962/bhl.title.14877">https://doi.org/10.5962/bhl.title.14877</ext-link></mixed-citation></ref><ref id="B51"><mixed-citation xmlns:xlink="http://www.w3.org/1999/xlink" xlink:type="simple">
          <person-group><name name-style="western"><surname>Möllendorff</surname><given-names>von OF</given-names></name></person-group> (<year>1902</year>) <article-title>Binnenmollusken aus Hinterindien 1. Landschnecken von Kelantan, Ostküste der Halbinsel Malacca.</article-title> <source>Nachrichtsblatt der Deutschen Malakozoologischen Gesellschaft</source> <volume>34</volume>: <fpage>135</fpage>–<lpage>149</lpage>. <ext-link xlink:type="simple" ext-link-type="uri" xlink:href="http://www.biodiversitylibrary.org/part/145333#/summary">http://www.biodiversitylibrary.org/part/145333#/summary</ext-link></mixed-citation></ref><ref id="B9"><mixed-citation xmlns:xlink="http://www.w3.org/1999/xlink" xlink:type="simple">
          <person-group><name name-style="western"><surname>Berry</surname><given-names>AJ</given-names></name></person-group> (<year>1963</year>) <article-title>An introduction to the non-marine molluscs of Malaya.</article-title> <source>Malayan Nature Journal</source> <volume>17</volume>: <fpage>1</fpage>–<lpage>17</lpage>.</mixed-citation></ref><ref id="B33"><mixed-citation xmlns:xlink="http://www.w3.org/1999/xlink" xlink:type="simple">
          <person-group><name name-style="western"><surname>Habe</surname><given-names>T</given-names></name></person-group> (<year>1965</year>) <article-title>Operculated land molluscs from Southeast Asia.</article-title> <source>Nature and life in Southeast Asia</source> <volume>4</volume>: <fpage>111</fpage>–<lpage>128</lpage>.</mixed-citation></ref><ref id="B37"><mixed-citation xmlns:xlink="http://www.w3.org/1999/xlink" xlink:type="simple">
          <person-group><name name-style="western"><surname>Laidlaw</surname><given-names>FF</given-names></name></person-group> (<year>1928</year>) <article-title>A list of the Land and Fresh-water <tp:taxon-name><tp:taxon-name-part taxon-name-part-type="phylum">Mollusca</tp:taxon-name-part></tp:taxon-name> of the Malay Peninsula with notes.</article-title> <source>Journal of the Malayan Branch of the Royal Asiatic Society</source> <volume>6</volume>: <fpage>25</fpage>–<lpage>37</lpage>. <ext-link xlink:type="simple" ext-link-type="uri" xlink:href="http://www.jstor.org/stable/41559818">http://www.jstor.org/stable/41559818</ext-link></mixed-citation></ref><ref id="B15"><mixed-citation xmlns:xlink="http://www.w3.org/1999/xlink" xlink:type="simple">
          <person-group><name name-style="western"><surname>Chan</surname><given-names>SY</given-names></name></person-group> (<year>1998b</year>) <article-title>A brief collecting trip to Perak, West Malaysia: Part Two.</article-title> <source>The Papustyla</source> <volume>12</volume>(<issue>2</issue>): <fpage>1</fpage>–<lpage>2</lpage>.</mixed-citation></ref><ref id="B67"><mixed-citation xmlns:xlink="http://www.w3.org/1999/xlink" xlink:type="simple">
          <person-group><name name-style="western"><surname>Stoliczka</surname><given-names>F</given-names></name></person-group> (<year>1872</year>) <article-title>On the land shells of Penang Island, with descriptions of the animals and anatomical notes; part first, <tp:taxon-name><tp:taxon-name-part taxon-name-part-type="superfamily">Cyclostomacea</tp:taxon-name-part></tp:taxon-name>.</article-title> <source>Journal of the Asiatic Society of Bengal</source> <volume>41</volume>: <fpage>262</fpage>–<lpage>271</lpage>. <ext-link xlink:type="simple" ext-link-type="uri" xlink:href="http://www.biodiversitylibrary.org/item/219508#page/681">http://www.biodiversitylibrary.org/item/219508#page/681</ext-link></mixed-citation></ref></ref-list></tp:taxon-treatment>
