# Supplementary material for: A review of the land snail genus Alycaeus (Gastropoda, Alycaeidae) in Peninsular Malaysia
Source: Zookeys. 2017 Aug 21;(692):1–81. doi: 10.3897/zookeys.692.14706 (PMC5672734; doi:10.3897/zookeys.692.14706)
Supplement: XML Treatment for Alycaeus ikanensis [file zookeys.692.14706-treatment12.xml]

<!DOCTYPE tp:taxon-treatment
  PUBLIC "-//TaxonX//DTD Taxonomic Treatment Publishing DTD v0 20100105//EN" "tax-treatment-NSO.dtd">
<tp:taxon-treatment xmlns:tp="http://www.plazi.org/taxpub"><tp:treatment-meta><kwd-group><label>Taxon classification</label><kwd><named-content xmlns:xlink="http://www.w3.org/1999/xlink" content-type="kingdom">Animalia</named-content></kwd><kwd><named-content xmlns:xlink="http://www.w3.org/1999/xlink" content-type="class">Gastropoda</named-content></kwd><kwd><named-content xmlns:xlink="http://www.w3.org/1999/xlink" content-type="family">Alycaeidae</named-content></kwd></kwd-group><mixed-citation publication-type="journal"><person-group><name><surname>Foon</surname><given-names>Junn Kitt</given-names></name><name><surname>Liew</surname><given-names>Thor-Seng</given-names></name></person-group><article-title>A review of the land snail genus <italic><tp:taxon-name><tp:taxon-name-part taxon-name-part-type="genus" reg="Alycaeus">Alycaeus</tp:taxon-name-part></tp:taxon-name></italic> (<tp:taxon-name><tp:taxon-name-part taxon-name-part-type="class">Gastropoda</tp:taxon-name-part></tp:taxon-name>, <tp:taxon-name><tp:taxon-name-part taxon-name-part-type="family">Alycaeidae</tp:taxon-name-part></tp:taxon-name>) in Peninsular Malaysia</article-title><source>Zookeys</source><day>21</day><month>8</month><year>2017</year><volume>2017</volume><issue>692</issue><fpage>1</fpage><lpage>81</lpage><pub-id pub-id-type="doi">10.3897/zookeys.692.14706</pub-id></mixed-citation></tp:treatment-meta><tp:nomenclature><tp:taxon-name>
                <tp:taxon-name-part taxon-name-part-type="genus" reg="Alycaeus">Alycaeus</tp:taxon-name-part>
                <tp:taxon-name-part taxon-name-part-type="species" reg="ikanensis">ikanensis</tp:taxon-name-part>
                <object-id xmlns:xlink="http://www.w3.org/1999/xlink" content-type="zoobank" xlink:type="simple">http://zoobank.org/DBC1A3CE-F85A-4F42-8188-63607F148C5C</object-id>
              </tp:taxon-name><tp:taxon-status xmlns:xlink="http://www.w3.org/1999/xlink" xlink:type="simple">sp. n.</tp:taxon-status><xref ref-type="fig" rid="F18">Figures 18</xref><xref ref-type="fig" rid="F31">, 31L</xref><tp:nomenclature-citation-list><tp:nomenclature-citation><tp:taxon-name>
                    <tp:taxon-name-part taxon-name-part-type="genus" reg="Alycaeus">Alycaeus</tp:taxon-name-part> <tp:taxon-name-part taxon-name-part-type="species" reg="perakensis">perakensis</tp:taxon-name-part> <tp:taxon-name-part taxon-name-part-type="infraspecific-rank">var.</tp:taxon-name-part> <tp:taxon-name-part taxon-name-part-type="variety" reg="minor">minor</tp:taxon-name-part></tp:taxon-name><comment>nomen nudum, <xref ref-type="bibr" rid="B19">Clements et al. 2008</xref>: 2760.</comment></tp:nomenclature-citation></tp:nomenclature-citation-list></tp:nomenclature><tp:treatment-sec sec-type="type locality" id="SECID0EQAAK"><title>Type locality.</title><p>KTN 06 Gua Ikan, Kelantan (<named-content xmlns:xlink="http://www.w3.org/1999/xlink" content-type="dwc:verbatimCoordinates" xlink:type="simple"><named-content content-type="geo-json" specific-use="{&#34;type&#34;:&#34;Point&#34;,&#34;coordinates&#34;:[102.025833,5.353889]}" id="NCID0EZAAK" xlink:type="simple">5°21'14"N, 102°01'33"E</named-content></named-content>).</p></tp:treatment-sec><tp:treatment-sec sec-type="type material" id="SECID0E5AAK"><title>Type material.</title><p>
              <italic>Holotype.</italic> KTN 06 Gua Ikan, Kelantan: <abbrev xmlns:xlink="http://www.w3.org/1999/xlink" content-type="institution" xlink:title="BORNEENSIS Malacology Collection" id="ABBRID0EGBAK" xlink:type="simple">BOR/MOL</abbrev> 12972. <italic>Paratypes.</italic> KTN 06 Gua Ikan, Kelantan: <abbrev xmlns:xlink="http://www.w3.org/1999/xlink" content-type="institution" xlink:title="BORNEENSIS Malacology Collection" id="ABBRID0ENBAK" xlink:type="simple">BOR/MOL</abbrev> 6834/23.</p></tp:treatment-sec><tp:treatment-sec sec-type="material" id="SECID0ESBAK"><title>Other examined materials.</title><p>KTN 06 Gua Ikan, Kelantan: <abbrev xmlns:xlink="http://www.w3.org/1999/xlink" content-type="institution" xlink:title="BORNEENSIS Malacology Collection" id="ABBRID0EYBAK" xlink:type="simple">BOR/MOL</abbrev> 6193/2, <abbrev xmlns:xlink="http://www.w3.org/1999/xlink" content-type="institution" xlink:title="BORNEENSIS Malacology Collection" id="ABBRID0E4BAK" xlink:type="simple">BOR/MOL</abbrev> 6632/17.</p></tp:treatment-sec><tp:treatment-sec sec-type="etymology" id="SECID0ECCAK"><title>Etymology.</title><p>Named after the type locality, Gua Ikan.</p></tp:treatment-sec><tp:treatment-sec sec-type="description" id="SECID0EHCAK"><title>Description.</title><p>
              <bold>Protoconch.</bold> Smooth.</p><p>
              <bold>Shell shape.</bold> Conical. Shell height: 4.02–4.58 mm. Shell width: 3.58–4.16 mm.</p><p>
              <bold>Spire.</bold> Spire height: 1.42–1.78 mm. Spire width: 1.83–2.03 mm. Number of whorls: up to 4 ½. Spire shape: oblong conical. Whorl periphery rounded. Umbilicus open.</p><p>
              <bold>Whorl constriction.</bold> At about 4 ¼ whorls posterior of protoconch.</p><p>
              <bold>Breathing tube.</bold> Length: 0.35–0.42 mm.</p><p>
              <bold>Aperture and peristome.</bold> Aperture circular, moderately expanded. Aperture height: 1.59–1.87 mm. Aperture width: 1.60–1.96 mm. Peristome double, not thickened, notched at suture. Peristome orientation 16–27° oblique with respect to the coiling axis.</p><p>
              <bold>Spiral lines.</bold> Distinct. Regularly spaced. Approximately 22–30 lines per 1 mm.</p><p>
              <bold>Radial ribs running anterior of breathing tube.</bold> Radial ribs pronounced, evenly spaced. Approximately 9–19 ribs per 1 mm.</p><p>
              <bold>Radial ribs running perpendicular to breathing tube.</bold> Radial ribs pronounced, white and thicker than those anterior of breathing tube, evenly spaced. Approximately 13–18 ribs per 1 mm.</p><p>
              <bold>Radial ribs running posterior of breathing tube.</bold> Radial ribs absent immediately posterior of constriction, becoming pronounced and unevenly spaced towards the aperture.</p><p>
              <bold>Operculum.</bold> Concave, rounded. Exterior covered with very thin and indistinct calcareous layer, surface finely granulated, with very indistinct appressed multilamellae. Interior proteinaceous layered, smooth, very indistinct appressed multilamellae.</p><p>
              <bold>Shell colour.</bold> Whorls yellow, fading to white posterior of constriction. Peristome white.</p><p>
              <bold>Living animal.</bold> Unknown.</p></tp:treatment-sec><tp:treatment-sec sec-type="habitat" id="SECID0E6DAK"><title>Habitat and ecology.</title><p>Lives on limestone walls and boulders covered with mosses. In shady forests on limestone hills.</p></tp:treatment-sec><tp:treatment-sec sec-type="distribution" id="SECID0EEEAK"><title>Distribution range.</title><p>Restricted to Gua Ikan, central Kelantan.</p></tp:treatment-sec><tp:treatment-sec sec-type="Differential diagnosis" id="SECID0EJEAK"><title>Differential diagnosis.</title><p>
              <italic><tp:taxon-name><tp:taxon-name-part taxon-name-part-type="genus" reg="Alycaeus">Alycaeus</tp:taxon-name-part> <tp:taxon-name-part taxon-name-part-type="species" reg="ikanensis">ikanensis</tp:taxon-name-part></tp:taxon-name></italic> sp. n. is distinctive in being the smallest species among conical, yellow shelled <italic><tp:taxon-name><tp:taxon-name-part taxon-name-part-type="genus" reg="Alycaeus">Alycaeus</tp:taxon-name-part></tp:taxon-name></italic> species in Peninsular Malaysia. <italic><tp:taxon-name><tp:taxon-name-part taxon-name-part-type="genus" reg="Alycaeus">Alycaeus</tp:taxon-name-part> <tp:taxon-name-part taxon-name-part-type="species" reg="ikanensis">ikanensis</tp:taxon-name-part></tp:taxon-name></italic> sp. n. is distinguished from <italic><tp:taxon-name><tp:taxon-name-part taxon-name-part-type="genus" reg="Alycaeus">A.</tp:taxon-name-part> <tp:taxon-name-part taxon-name-part-type="species" reg="costacrassa">costacrassa</tp:taxon-name-part></tp:taxon-name></italic> sp. n. by its consistently much smaller shell (smaller by about 0.62 mm in shell height, 0.90 mm in shell width) and narrower ultimate whorl.</p></tp:treatment-sec><tp:treatment-sec sec-type="discussion" id="SECID0EXFAK"><title>Discussion.</title><p>Limestone hills adjacent to the type locality Gua Ikan may also harbour populations of the species.</p><fig id="F18" position="float" orientation="portrait"><label>Figure 18.</label><caption><p>
          <italic><tp:taxon-name><tp:taxon-name-part taxon-name-part-type="genus" reg="Alycaeus">Alycaeus</tp:taxon-name-part> <tp:taxon-name-part taxon-name-part-type="species" reg="ikanensis">ikanensis</tp:taxon-name-part></tp:taxon-name></italic> sp. n. <bold>A–E</bold> Shell of holotype, <abbrev xmlns:xlink="http://www.w3.org/1999/xlink" content-type="institution" xlink:title="BORNEENSIS Malacology Collection" id="ABBRID0ERGAK" xlink:type="simple">BOR/MOL</abbrev> 12972 <bold>F–H</bold> Close up of shell of holotype, <abbrev xmlns:xlink="http://www.w3.org/1999/xlink" content-type="institution" xlink:title="BORNEENSIS Malacology Collection" id="ABBRID0EYGAK" xlink:type="simple">BOR/MOL</abbrev> 12972 <bold>I–L</bold> Operculum of holotype, <abbrev xmlns:xlink="http://www.w3.org/1999/xlink" content-type="institution" xlink:title="BORNEENSIS Malacology Collection" id="ABBRID0E6GAK" xlink:type="simple">BOR/MOL</abbrev> 12972 <bold>M–Q</bold> Shell of paratype, <abbrev xmlns:xlink="http://www.w3.org/1999/xlink" content-type="institution" xlink:title="BORNEENSIS Malacology Collection" id="ABBRID0EGHAK" xlink:type="simple">BOR/MOL</abbrev> 6834. Scale bars: <bold>A–H, M–Q</bold> 1 mm; <bold>I–L</bold> 0.5 mm. All photographs by Junn Kitt Foon.</p></caption><graphic xmlns:xlink="http://www.w3.org/1999/xlink" xlink:href="zookeys-692-001-g018.jpg" position="float" orientation="portrait" xlink:type="simple" id="oo_150979.jpg"/></fig></tp:treatment-sec><tp:treatment-sec><!--Section generated to contain objects referenced in tp:taxon-treatment.--><fig id="F31" position="float" orientation="portrait"><label>Figure 31.</label><caption><p>Synoptic view of the 23 <italic><tp:taxon-name><tp:taxon-name-part taxon-name-part-type="genus" reg="Alycaeus">Alycaeus</tp:taxon-name-part></tp:taxon-name></italic> taxa in Peninsular Malaysia. Scale bar: 5 mm. Photograph of <italic><tp:taxon-name><tp:taxon-name-part taxon-name-part-type="genus" reg="Alycaeus">Alycaeus</tp:taxon-name-part> <tp:taxon-name-part taxon-name-part-type="species" reg="carinata">carinata</tp:taxon-name-part></tp:taxon-name></italic> by Thor Seng Liew. Photograph of <italic><tp:taxon-name><tp:taxon-name-part taxon-name-part-type="genus" reg="Alycaeus">Alycaeus</tp:taxon-name-part> <tp:taxon-name-part taxon-name-part-type="species" reg="altispirus">altispirus</tp:taxon-name-part></tp:taxon-name></italic> by Páll-Gergely Barna, courtesy of R. Janssen, <named-content xmlns:xlink="http://www.w3.org/1999/xlink" content-type="dwc:institutional_code" xlink:type="simple">SMF</named-content>. All other photographs by Junn Kitt Foon.</p></caption><graphic xmlns:xlink="http://www.w3.org/1999/xlink" xlink:href="zookeys-692-001-g031.jpg" position="float" orientation="portrait" xlink:type="simple" id="oo_150992.jpg"/></fig></tp:treatment-sec><ref-list><ref id="B19"><mixed-citation xmlns:xlink="http://www.w3.org/1999/xlink" xlink:type="simple">
          <person-group><name name-style="western"><surname>Clements</surname><given-names>R</given-names></name><name name-style="western"><surname>Ng</surname><given-names>PK</given-names></name><name name-style="western"><surname>Lu</surname><given-names>XX</given-names></name><name name-style="western"><surname>Ambu</surname><given-names>S</given-names></name><name name-style="western"><surname>Schilthuizen</surname><given-names>M</given-names></name><name name-style="western"><surname>Bradshaw</surname><given-names>CJ</given-names></name></person-group> (<year>2008</year>) <article-title>Using biogeographical patterns of endemic land snails to improve conservation planning for limestone karsts.</article-title> <source>Biological Conservation</source> <volume>141</volume>(<issue>11</issue>): <fpage>2751</fpage>–<lpage>2764</lpage>. <ext-link xlink:type="simple" ext-link-type="doi" xlink:href="10.1016/j.biocon.2008.08.011">https://doi.org/10.1016/j.biocon.2008.08.011</ext-link></mixed-citation></ref></ref-list></tp:taxon-treatment>
