# Supplementary material for: A review of the land snail genus Alycaeus (Gastropoda, Alycaeidae) in Peninsular Malaysia
Source: Zookeys. 2017 Aug 21;(692):1–81. doi: 10.3897/zookeys.692.14706 (PMC5672734; doi:10.3897/zookeys.692.14706)
Supplement: XML Treatment for Alycaeus jousseaumei [file zookeys.692.14706-treatment13.xml]

<!DOCTYPE tp:taxon-treatment
  PUBLIC "-//TaxonX//DTD Taxonomic Treatment Publishing DTD v0 20100105//EN" "tax-treatment-NSO.dtd">
<tp:taxon-treatment xmlns:tp="http://www.plazi.org/taxpub"><tp:treatment-meta><kwd-group><label>Taxon classification</label><kwd><named-content xmlns:xlink="http://www.w3.org/1999/xlink" content-type="kingdom">Animalia</named-content></kwd><kwd><named-content xmlns:xlink="http://www.w3.org/1999/xlink" content-type="class">Gastropoda</named-content></kwd><kwd><named-content xmlns:xlink="http://www.w3.org/1999/xlink" content-type="family">Alycaeidae</named-content></kwd></kwd-group><mixed-citation publication-type="journal"><person-group><name><surname>Foon</surname><given-names>Junn Kitt</given-names></name><name><surname>Liew</surname><given-names>Thor-Seng</given-names></name></person-group><article-title>A review of the land snail genus <italic><tp:taxon-name><tp:taxon-name-part taxon-name-part-type="genus" reg="Alycaeus">Alycaeus</tp:taxon-name-part></tp:taxon-name></italic> (<tp:taxon-name><tp:taxon-name-part taxon-name-part-type="class">Gastropoda</tp:taxon-name-part></tp:taxon-name>, <tp:taxon-name><tp:taxon-name-part taxon-name-part-type="family">Alycaeidae</tp:taxon-name-part></tp:taxon-name>) in Peninsular Malaysia</article-title><source>Zookeys</source><day>21</day><month>8</month><year>2017</year><volume>2017</volume><issue>692</issue><fpage>1</fpage><lpage>81</lpage><pub-id pub-id-type="doi">10.3897/zookeys.692.14706</pub-id></mixed-citation></tp:treatment-meta><tp:nomenclature><tp:taxon-name>
                <tp:taxon-name-part taxon-name-part-type="genus" reg="Alycaeus">Alycaeus</tp:taxon-name-part>
                <tp:taxon-name-part taxon-name-part-type="species" reg="jousseaumei">jousseaumei</tp:taxon-name-part>
              </tp:taxon-name><tp:taxon-authority>Morgan, 1885a</tp:taxon-authority><xref ref-type="fig" rid="F7">Figures 7H–I</xref><xref ref-type="fig" rid="F19">, 19</xref><xref ref-type="fig" rid="F31">, 31F</xref><!--PageBreak--><!--PageBreak--><tp:nomenclature-citation-list><tp:nomenclature-citation><tp:taxon-name>
                    <tp:taxon-name-part taxon-name-part-type="genus" reg="Alycaeus">Alycaeus</tp:taxon-name-part> <tp:taxon-name-part taxon-name-part-type="species" reg="jousseaumei">jousseaumei</tp:taxon-name-part></tp:taxon-name><comment>Morgan, 1885a: 70; <xref ref-type="bibr" rid="B53">Morgan 1885b</xref>: 402, plate 8, figure 4; <xref ref-type="bibr" rid="B48">Möllendorff 1886</xref>: 312; <xref ref-type="bibr" rid="B49">Möllendorff 1891</xref>: 343; <xref ref-type="bibr" rid="B70">Tarruella and Domènech 2011</xref>: 72, figure 2B; <xref ref-type="bibr" rid="B28">Foon et al. 2017</xref>: 12, figure 4D.</comment></tp:nomenclature-citation><tp:nomenclature-citation><tp:taxon-name>
                    <tp:taxon-name-part taxon-name-part-type="genus" reg="Alycaeus">Alycaeus</tp:taxon-name-part> (<tp:taxon-name-part taxon-name-part-type="subgenus" reg="Chamalycaeus">Chamalycaeus</tp:taxon-name-part>) <tp:taxon-name-part taxon-name-part-type="species" reg="jousseaumi">jousseaumi</tp:taxon-name-part></tp:taxon-name><comment>[sic]: Kobelt and Möllendorff <xref ref-type="bibr" rid="B36">1897</xref>: 151.</comment></tp:nomenclature-citation><tp:nomenclature-citation><tp:taxon-name>
                    <tp:taxon-name-part taxon-name-part-type="genus" reg="Alycaeus">Alycaeus</tp:taxon-name-part> (<tp:taxon-name-part taxon-name-part-type="subgenus" reg="Chamalycaeus">Chamalycaeus</tp:taxon-name-part>) <tp:taxon-name-part taxon-name-part-type="species" reg="jousseaumei">jousseaumei</tp:taxon-name-part></tp:taxon-name><comment>: <xref ref-type="bibr" rid="B35">Kobelt 1902</xref>: 357; <xref ref-type="bibr" rid="B37">Laidlaw 1928</xref>: 36; <xref ref-type="bibr" rid="B14">Chan 1998a</xref>: 4; <xref ref-type="bibr" rid="B15">Chan 1998b</xref>: 1.</comment></tp:nomenclature-citation><tp:nomenclature-citation><tp:taxon-name>
                    <tp:taxon-name-part taxon-name-part-type="genus" reg="Chamalycaeus">Chamalycaeus</tp:taxon-name-part> <tp:taxon-name-part taxon-name-part-type="species" reg="jousseaumei">jousseaumei</tp:taxon-name-part></tp:taxon-name><comment>: <xref ref-type="bibr" rid="B6">Benthem Jutting 1960a</xref>: 13; <xref ref-type="bibr" rid="B9">Berry 1963</xref>: plate 4; <xref ref-type="bibr" rid="B42">Maassen 2001</xref>: 24; <xref ref-type="bibr" rid="B19">Clements et al. 2008</xref>: 2760.</comment></tp:nomenclature-citation></tp:nomenclature-citation-list></tp:nomenclature><tp:treatment-sec sec-type="type locality" id="SECID0E2MAK"><title>Type locality.</title><p>Mont Lano (= PRK 18 Gunung Lanno), Perak (<named-content xmlns:xlink="http://www.w3.org/1999/xlink" content-type="dwc:verbatimCoordinates" xlink:type="simple"><named-content content-type="geo-json" specific-use="{&#34;type&#34;:&#34;Point&#34;,&#34;coordinates&#34;:[101.146667,4.525278]}" id="NCID0EENAK" xlink:type="simple">4°31'31"N, 101°08'48"E</named-content></named-content>).</p><!--PageBreak--><!--PageBreak--></tp:treatment-sec><tp:treatment-sec sec-type="type material" id="SECID0ELNAK"><title>Type material.</title><p>
              <italic>Syntypes</italic>. Mont Lano (= PRK 18 Gunung Lanno), Perak: <named-content xmlns:xlink="http://www.w3.org/1999/xlink" content-type="dwc:institutional_code" xlink:type="simple">MNHN</named-content> IM-2000-31800/1 (Not seen), <named-content xmlns:xlink="http://www.w3.org/1999/xlink" content-type="dwc:institutional_code" xlink:type="simple">MNHN</named-content> IM-2000-31801/1 (Seen).</p></tp:treatment-sec><tp:treatment-sec sec-type="material" id="SECID0E4NAK"><title>Other examined materials.</title><p>PRK 01 Gunung Tempurung, Perak: <abbrev xmlns:xlink="http://www.w3.org/1999/xlink" content-type="institution" xlink:title="BORNEENSIS Malacology Collection" id="ABBRID0EDOAK" xlink:type="simple">BOR/MOL</abbrev> 6847/1, <abbrev xmlns:xlink="http://www.w3.org/1999/xlink" content-type="institution" xlink:title="BORNEENSIS Malacology Collection" id="ABBRID0EIOAK" xlink:type="simple">BOR/MOL</abbrev> 8346/3, <abbrev xmlns:xlink="http://www.w3.org/1999/xlink" content-type="institution" xlink:title="BORNEENSIS Malacology Collection" id="ABBRID0ENOAK" xlink:type="simple">BOR/MOL</abbrev> 11136/11, <abbrev xmlns:xlink="http://www.w3.org/1999/xlink" content-type="institution" xlink:title="BORNEENSIS Malacology Collection" id="ABBRID0ESOAK" xlink:type="simple">BOR/MOL</abbrev> 11211/37, <abbrev xmlns:xlink="http://www.w3.org/1999/xlink" content-type="institution" xlink:title="BORNEENSIS Malacology Collection" id="ABBRID0EXOAK" xlink:type="simple">BOR/MOL</abbrev> 11408/10. PRK 15 Gunung Keroh, Perak: <named-content xmlns:xlink="http://www.w3.org/1999/xlink" content-type="dwc:institutional_code" xlink:type="simple">ZRC</named-content> 1975.2.21.247-248/2. PRK 18 Gunung Lanno, Perak: <abbrev xmlns:xlink="http://www.w3.org/1999/xlink" content-type="institution" xlink:title="BORNEENSIS Malacology Collection" id="ABBRID0EBPAK" xlink:type="simple">BOR/MOL</abbrev> 6841/1, <abbrev xmlns:xlink="http://www.w3.org/1999/xlink" content-type="institution" xlink:title="BORNEENSIS Malacology Collection" id="ABBRID0EGPAK" xlink:type="simple">BOR/MOL</abbrev> 6916/3, <abbrev xmlns:xlink="http://www.w3.org/1999/xlink" content-type="institution" xlink:title="BORNEENSIS Malacology Collection" id="ABBRID0ELPAK" xlink:type="simple">BOR/MOL</abbrev> 8337/2, <abbrev xmlns:xlink="http://www.w3.org/1999/xlink" content-type="institution" xlink:title="BORNEENSIS Malacology Collection" id="ABBRID0EQPAK" xlink:type="simple">BOR/MOL</abbrev> 8338/2. PRK 23 Gunung Rapat, Perak: <abbrev xmlns:xlink="http://www.w3.org/1999/xlink" content-type="institution" xlink:title="BORNEENSIS Malacology Collection" id="ABBRID0EVPAK" xlink:type="simple">BOR/MOL</abbrev> 293/5, <abbrev xmlns:xlink="http://www.w3.org/1999/xlink" content-type="institution" xlink:title="BORNEENSIS Malacology Collection" id="ABBRID0E1PAK" xlink:type="simple">BOR/MOL</abbrev> 6255/1, <abbrev xmlns:xlink="http://www.w3.org/1999/xlink" content-type="institution" xlink:title="BORNEENSIS Malacology Collection" id="ABBRID0E6PAK" xlink:type="simple">BOR/MOL</abbrev> 6844/1, <abbrev xmlns:xlink="http://www.w3.org/1999/xlink" content-type="institution" xlink:title="BORNEENSIS Malacology Collection" id="ABBRID0EEQAK" xlink:type="simple">BOR/MOL</abbrev> 6846/1, <abbrev xmlns:xlink="http://www.w3.org/1999/xlink" content-type="institution" xlink:title="BORNEENSIS Malacology Collection" id="ABBRID0EJQAK" xlink:type="simple">BOR/MOL</abbrev> 6848/1, <abbrev xmlns:xlink="http://www.w3.org/1999/xlink" content-type="institution" xlink:title="BORNEENSIS Malacology Collection" id="ABBRID0EOQAK" xlink:type="simple">BOR/MOL</abbrev> 7133/6, <abbrev xmlns:xlink="http://www.w3.org/1999/xlink" content-type="institution" xlink:title="BORNEENSIS Malacology Collection" id="ABBRID0ETQAK" xlink:type="simple">BOR/MOL</abbrev> 8341/14, <abbrev xmlns:xlink="http://www.w3.org/1999/xlink" content-type="institution" xlink:title="BORNEENSIS Malacology Collection" id="ABBRID0EYQAK" xlink:type="simple">BOR/MOL</abbrev> 8342/2, <abbrev xmlns:xlink="http://www.w3.org/1999/xlink" content-type="institution" xlink:title="BORNEENSIS Malacology Collection" id="ABBRID0E4QAK" xlink:type="simple">BOR/MOL</abbrev> 8345/22, <abbrev xmlns:xlink="http://www.w3.org/1999/xlink" content-type="institution" xlink:title="BORNEENSIS Malacology Collection" id="ABBRID0ECRAK" xlink:type="simple">BOR/MOL</abbrev> 8347/25, <abbrev xmlns:xlink="http://www.w3.org/1999/xlink" content-type="institution" xlink:title="BORNEENSIS Malacology Collection" id="ABBRID0EHRAK" xlink:type="simple">BOR/MOL</abbrev> 8348/4, <abbrev xmlns:xlink="http://www.w3.org/1999/xlink" content-type="institution" xlink:title="BORNEENSIS Malacology Collection" id="ABBRID0EMRAK" xlink:type="simple">BOR/MOL</abbrev> 10046/8, <abbrev xmlns:xlink="http://www.w3.org/1999/xlink" content-type="institution" xlink:title="BORNEENSIS Malacology Collection" id="ABBRID0ERRAK" xlink:type="simple">BOR/MOL</abbrev> 10202/3, <abbrev xmlns:xlink="http://www.w3.org/1999/xlink" content-type="institution" xlink:title="BORNEENSIS Malacology Collection" id="ABBRID0EWRAK" xlink:type="simple">BOR/MOL</abbrev> 10228/9, <abbrev xmlns:xlink="http://www.w3.org/1999/xlink" content-type="institution" xlink:title="BORNEENSIS Malacology Collection" id="ABBRID0E2RAK" xlink:type="simple">BOR/MOL</abbrev> 10253/10, <abbrev xmlns:xlink="http://www.w3.org/1999/xlink" content-type="institution" xlink:title="BORNEENSIS Malacology Collection" id="ABBRID0EASAK" xlink:type="simple">BOR/MOL</abbrev> 12963/1, <abbrev xmlns:xlink="http://www.w3.org/1999/xlink" content-type="institution" xlink:title="BORNEENSIS Malacology Collection" id="ABBRID0EFSAK" xlink:type="simple">BOR/MOL</abbrev> 12998/2, <named-content xmlns:xlink="http://www.w3.org/1999/xlink" content-type="dwc:institutional_code" xlink:type="simple">ZRC</named-content> 1997.18/2. PRK 27 Gunung Datok, Perak: <abbrev xmlns:xlink="http://www.w3.org/1999/xlink" content-type="institution" xlink:title="BORNEENSIS Malacology Collection" id="ABBRID0EPSAK" xlink:type="simple">BOR/MOL</abbrev> 10412/9, <abbrev xmlns:xlink="http://www.w3.org/1999/xlink" content-type="institution" xlink:title="BORNEENSIS Malacology Collection" id="ABBRID0EUSAK" xlink:type="simple">BOR/MOL</abbrev> 10441/8, <abbrev xmlns:xlink="http://www.w3.org/1999/xlink" content-type="institution" xlink:title="BORNEENSIS Malacology Collection" id="ABBRID0EZSAK" xlink:type="simple">BOR/MOL</abbrev> 10474/30, <abbrev xmlns:xlink="http://www.w3.org/1999/xlink" content-type="institution" xlink:title="BORNEENSIS Malacology Collection" id="ABBRID0E5SAK" xlink:type="simple">BOR/MOL</abbrev> 10494/8. PRK 34 Gunung Tasek, Perak: <abbrev xmlns:xlink="http://www.w3.org/1999/xlink" content-type="institution" xlink:title="BORNEENSIS Malacology Collection" id="ABBRID0EDTAK" xlink:type="simple">BOR/MOL</abbrev> 6839/1, <abbrev xmlns:xlink="http://www.w3.org/1999/xlink" content-type="institution" xlink:title="BORNEENSIS Malacology Collection" id="ABBRID0EITAK" xlink:type="simple">BOR/MOL</abbrev> 8336/6, <abbrev xmlns:xlink="http://www.w3.org/1999/xlink" content-type="institution" xlink:title="BORNEENSIS Malacology Collection" id="ABBRID0ENTAK" xlink:type="simple">BOR/MOL</abbrev> 10788/7, <abbrev xmlns:xlink="http://www.w3.org/1999/xlink" content-type="institution" xlink:title="BORNEENSIS Malacology Collection" id="ABBRID0ESTAK" xlink:type="simple">BOR/MOL</abbrev> 11054/1. PRK 42 Gunung Bercham, Perak: <abbrev xmlns:xlink="http://www.w3.org/1999/xlink" content-type="institution" xlink:title="BORNEENSIS Malacology Collection" id="ABBRID0EXTAK" xlink:type="simple">BOR/MOL</abbrev> 10593/4. PRK 47 Gunung Kanthan South, Perak: <abbrev xmlns:xlink="http://www.w3.org/1999/xlink" content-type="institution" xlink:title="BORNEENSIS Malacology Collection" id="ABBRID0E3TAK" xlink:type="simple">BOR/MOL</abbrev> 9101/2, <named-content xmlns:xlink="http://www.w3.org/1999/xlink" content-type="dwc:institutional_code" xlink:type="simple">ZRC</named-content> 1975.2.21.2/2. PRK 53 Hill KF, Perak: <abbrev xmlns:xlink="http://www.w3.org/1999/xlink" content-type="institution" xlink:title="BORNEENSIS Malacology Collection" id="ABBRID0EGUAK" xlink:type="simple">BOR/MOL</abbrev> 10658/12, <abbrev xmlns:xlink="http://www.w3.org/1999/xlink" content-type="institution" xlink:title="BORNEENSIS Malacology Collection" id="ABBRID0ELUAK" xlink:type="simple">BOR/MOL</abbrev> 10689/13, <abbrev xmlns:xlink="http://www.w3.org/1999/xlink" content-type="institution" xlink:title="BORNEENSIS Malacology Collection" id="ABBRID0EQUAK" xlink:type="simple">BOR/MOL</abbrev> 10717/5. Mykarst-189, Perak: <abbrev xmlns:xlink="http://www.w3.org/1999/xlink" content-type="institution" xlink:title="BORNEENSIS Malacology Collection" id="ABBRID0EVUAK" xlink:type="simple">BOR/MOL</abbrev> 6842/1, <abbrev xmlns:xlink="http://www.w3.org/1999/xlink" content-type="institution" xlink:title="BORNEENSIS Malacology Collection" id="ABBRID0E1UAK" xlink:type="simple">BOR/MOL</abbrev> 8339/8. Mykarst-068, Perak: <abbrev xmlns:xlink="http://www.w3.org/1999/xlink" content-type="institution" xlink:title="BORNEENSIS Malacology Collection" id="ABBRID0E6UAK" xlink:type="simple">BOR/MOL</abbrev> 6843/1, <abbrev xmlns:xlink="http://www.w3.org/1999/xlink" content-type="institution" xlink:title="BORNEENSIS Malacology Collection" id="ABBRID0EEVAK" xlink:type="simple">BOR/MOL</abbrev> 8340/1, <named-content xmlns:xlink="http://www.w3.org/1999/xlink" content-type="dwc:institutional_code" xlink:type="simple">RMNH</named-content> 153708/3. Mykarst-025, Perak: <abbrev xmlns:xlink="http://www.w3.org/1999/xlink" content-type="institution" xlink:title="BORNEENSIS Malacology Collection" id="ABBRID0EOVAK" xlink:type="simple">BOR/MOL</abbrev> 9383/1. Mykarst-027 Gunung Kanthan North, Perak: <abbrev xmlns:xlink="http://www.w3.org/1999/xlink" content-type="institution" xlink:title="BORNEENSIS Malacology Collection" id="ABBRID0ETVAK" xlink:type="simple">BOR/MOL</abbrev> 9053/3, <abbrev xmlns:xlink="http://www.w3.org/1999/xlink" content-type="institution" xlink:title="BORNEENSIS Malacology Collection" id="ABBRID0EYVAK" xlink:type="simple">BOR/MOL</abbrev> 9374/1. Mykarst-070 Kramat Pulai, Perak: <named-content xmlns:xlink="http://www.w3.org/1999/xlink" content-type="dwc:institutional_code" xlink:type="simple">ZRC</named-content> 1975.2.21.238-245/8. Perak: <named-content xmlns:xlink="http://www.w3.org/1999/xlink" content-type="dwc:institutional_code" xlink:type="simple">RMNH</named-content> 153477/1.</p></tp:treatment-sec><tp:treatment-sec sec-type="description" id="SECID0EHWAK"><title>Description.</title><p>
              <bold>Protoconch.</bold> Smooth.</p><p>
              <bold>Shell shape.</bold> Flat. Shell height: 7.50–8.76 mm. Shell width: 12.42–15.03 mm.</p><p>
              <bold>Spire.</bold> Spire height: 1.77–2.27 mm. Spire width: 2.94–3.45 mm. Number of whorls: up to 3. Spire shape: oblong conical. Whorl periphery rounded. Umbilicus open.</p><p>
              <bold>Whorl constriction.</bold> At about 2 ¾ whorls posterior of protoconch.</p><p>
              <bold>Breathing tube.</bold> Length: 5.44–5.97 mm.</p><p>
              <bold>Aperture and peristome.</bold> Aperture circular, very expanded. Aperture height: 4.88–7.30 mm. Aperture width: 4.92–6.59 mm. Peristome triple. The first (most anterior) peristome is moderately expanded but not thickened. The second (outer) peristome is very expanded but not thickened. The second peristome is impressed on the thickened third (inner), non-expanded peristome. Interspace between first and second peristome wide. Interspace between second and third peristome narrow. Peristome orientation is 44–55° oblique with respect to the coiling axis.</p><p>
              <bold>Spiral lines.</bold> Absent.</p><p>
              <bold>Radial ribs running anterior of breathing tube.</bold> Radial ribs indistinct, evenly spaced. Approximately 10–18 ribs in 1 mm.</p><p>
              <bold>Radial ribs running perpendicular to breathing tube.</bold> Radial ribs pronounced and thick, evenly spaced. Approximately 8–15 ribs in 1 mm.</p><p>
              <bold>Radial ribs running posterior of breathing tube.</bold> Radial ribs pronounced, evenly spaced. Approximately 10–25 ribs per 1 mm.</p><p>
              <bold>Operculum.</bold> Flat, conical. Exterior calcareous, smooth but occasionally with calcareous deposits. Interior covered by proteinaceous layer, smooth.</p><!--PageBreak--><p>
              <bold>Shell colour.</bold> First 3 whorls usually red, orange, purple or white. Ultimate whorl white. Whorl constriction generally white, occasionally red.</p><p>
              <bold>Living animal.</bold> Body light grey to light brown. Head pinkish-brown to dark grey. Tentacles brown.</p></tp:treatment-sec><tp:treatment-sec sec-type="habitat" id="SECID0EAYAK"><title>Habitat and ecology.</title><p>Lives on limestone rock surfaces and crevices. In wet, shady forests on limestone hills.</p></tp:treatment-sec><tp:treatment-sec sec-type="distribution" id="SECID0EFYAK"><title>Distribution range.</title><p>Restricted to the karsts of Kinta Valley, Perak. Its known northern limit is at Gunung Tchehel and southern limit at Gunung Tempurung.</p></tp:treatment-sec><tp:treatment-sec sec-type="Differential diagnosis" id="SECID0EKYAK"><title>Differential diagnosis.</title><p>
              <italic><tp:taxon-name><tp:taxon-name-part taxon-name-part-type="genus" reg="Alycaeus">Alycaeus</tp:taxon-name-part> <tp:taxon-name-part taxon-name-part-type="species" reg="jousseaumei">jousseaumei</tp:taxon-name-part></tp:taxon-name></italic> is distinguished from all other <italic><tp:taxon-name><tp:taxon-name-part taxon-name-part-type="genus" reg="Alycaeus">Alycaeus</tp:taxon-name-part></tp:taxon-name></italic> species in Peninsular Malaysia by its very low spire, very expanded, obtuse ultimate whorl and very expanded, double peristome with wide interspace.</p></tp:treatment-sec><tp:treatment-sec sec-type="discussion" id="SECID0ECZAK"><title>Discussion.</title><p>
              <italic><tp:taxon-name><tp:taxon-name-part taxon-name-part-type="genus" reg="Alycaeus">Alycaeus</tp:taxon-name-part> <tp:taxon-name-part taxon-name-part-type="species" reg="jousseaumei">jousseaumei</tp:taxon-name-part></tp:taxon-name></italic> is morphologically unique and unmistakable among Peninsular Malaysian <italic><tp:taxon-name><tp:taxon-name-part taxon-name-part-type="genus" reg="Alycaeus">Alycaeus</tp:taxon-name-part></tp:taxon-name></italic>. <italic><tp:taxon-name><tp:taxon-name-part taxon-name-part-type="genus" reg="Alycaeus">Alycaeus</tp:taxon-name-part> <tp:taxon-name-part taxon-name-part-type="species" reg="jousseaumei">jousseaumei</tp:taxon-name-part></tp:taxon-name></italic> has been subjected to attempts of supraspecific reclassification. <xref ref-type="bibr" rid="B52">Morgan (1885a)</xref> initially placed <italic><tp:taxon-name><tp:taxon-name-part taxon-name-part-type="genus" reg="Alycaeus">A.</tp:taxon-name-part> <tp:taxon-name-part taxon-name-part-type="species" reg="jousseaumei">jousseaumei</tp:taxon-name-part></tp:taxon-name></italic> in the genus <italic><tp:taxon-name><tp:taxon-name-part taxon-name-part-type="genus" reg="Alycaeus">Alycaeus</tp:taxon-name-part></tp:taxon-name></italic> but Kobelt and Möllendorff (<xref ref-type="bibr" rid="B36">1897</xref>) reassigned <italic><tp:taxon-name><tp:taxon-name-part taxon-name-part-type="genus" reg="Alycaeus">A.</tp:taxon-name-part> <tp:taxon-name-part taxon-name-part-type="species" reg="jousseaumei">jousseaumei</tp:taxon-name-part></tp:taxon-name></italic> in <italic><tp:taxon-name><tp:taxon-name-part taxon-name-part-type="genus" reg="Chamalycaeus">Chamalycaeus</tp:taxon-name-part></tp:taxon-name></italic> without any justification. The genus <italic><tp:taxon-name><tp:taxon-name-part taxon-name-part-type="genus" reg="Chamalycaeus">Chamalycaeus</tp:taxon-name-part></tp:taxon-name></italic> in Peninsular Malaysia is characterised by its small to minute shell (shell width &lt;6.0 mm), discoid shell shape, strong radial ribs and a breathing tube of variable length (<xref ref-type="bibr" rid="B35">Kobelt 1902</xref>, <xref ref-type="bibr" rid="B42">Maassen 2001</xref>, <xref ref-type="bibr" rid="B27">Egorov 2013</xref>, <xref ref-type="bibr" rid="B28">Foon et al. 2017</xref>). <italic><tp:taxon-name><tp:taxon-name-part taxon-name-part-type="genus" reg="Alycaeus">Alycaeus</tp:taxon-name-part> <tp:taxon-name-part taxon-name-part-type="species" reg="jousseaumei">jousseaumei</tp:taxon-name-part></tp:taxon-name></italic> is clearly not a <italic><tp:taxon-name><tp:taxon-name-part taxon-name-part-type="genus" reg="Chamalycaeus">Chamalycaeus</tp:taxon-name-part></tp:taxon-name></italic> species. Thus, <italic><tp:taxon-name><tp:taxon-name-part taxon-name-part-type="genus" reg="Alycaeus">Alycaeus</tp:taxon-name-part> <tp:taxon-name-part taxon-name-part-type="species" reg="jousseaumei">jousseaumei</tp:taxon-name-part></tp:taxon-name></italic> is herein reassigned back to <italic><tp:taxon-name><tp:taxon-name-part taxon-name-part-type="genus" reg="Alycaeus">Alycaeus</tp:taxon-name-part></tp:taxon-name></italic>. <italic><tp:taxon-name><tp:taxon-name-part taxon-name-part-type="genus" reg="Alycaeus">Alycaeus</tp:taxon-name-part> <tp:taxon-name-part taxon-name-part-type="species" reg="jousseaumei">jousseaumei</tp:taxon-name-part></tp:taxon-name></italic> is remarkably similar to <italic><tp:taxon-name><tp:taxon-name-part taxon-name-part-type="genus" reg="Alycaeus">A.</tp:taxon-name-part> <tp:taxon-name-part taxon-name-part-type="species" reg="kapayanensis">kapayanensis</tp:taxon-name-part></tp:taxon-name></italic> in being range-restricted to the karsts of Kinta Valley (<xref ref-type="bibr" rid="B52">Morgan 1885a</xref>, <xref ref-type="bibr" rid="B53">1885b</xref>, <xref ref-type="bibr" rid="B48">Möllendorff 1886</xref>, <xref ref-type="bibr" rid="B49">Möllendorff 1891</xref>, <xref ref-type="bibr" rid="B6">Benthem Jutting 1960a</xref>, <xref ref-type="bibr" rid="B14">Chan 1998a</xref>, <xref ref-type="bibr" rid="B15">1998b</xref>).</p><fig id="F19" position="float" orientation="portrait"><label>Figure 19.</label><caption><p>
          <italic><tp:taxon-name><tp:taxon-name-part taxon-name-part-type="genus" reg="Alycaeus">Alycaeus</tp:taxon-name-part> <tp:taxon-name-part taxon-name-part-type="species" reg="jousseaumei">jousseaumei</tp:taxon-name-part></tp:taxon-name></italic> Morgan, 1885a. <bold>A–E</bold> Shell of syntype, <named-content xmlns:xlink="http://www.w3.org/1999/xlink" content-type="dwc:institutional_code" xlink:type="simple">MNHN</named-content>-IM-2000-31801 <bold>F–J</bold> Shell of <abbrev xmlns:xlink="http://www.w3.org/1999/xlink" content-type="institution" xlink:title="BORNEENSIS Malacology Collection" id="ABBRID0E16AK" xlink:type="simple">BOR/MOL</abbrev> 11211 <bold>K–M</bold> Close up of shell of <abbrev xmlns:xlink="http://www.w3.org/1999/xlink" content-type="institution" xlink:title="BORNEENSIS Malacology Collection" id="ABBRID0EBABK" xlink:type="simple">BOR/MOL</abbrev> 11211 <bold>N–Q</bold> Operculum of <abbrev xmlns:xlink="http://www.w3.org/1999/xlink" content-type="institution" xlink:title="BORNEENSIS Malacology Collection" id="ABBRID0EIABK" xlink:type="simple">BOR/MOL</abbrev> 11211. Scale bars: <bold>A–Q</bold> 1 mm. Photographs <bold>A–E</bold> by Manuel Caballer (reproduced herein under CC-BY 4.0 license, Project RECOLNAT, <named-content xmlns:xlink="http://www.w3.org/1999/xlink" content-type="dwc:institutional_code" xlink:type="simple">MNHN</named-content>). Photographs <bold>F–V</bold> by Junn Kitt Foon.</p></caption><graphic xmlns:xlink="http://www.w3.org/1999/xlink" xlink:href="zookeys-692-001-g019.jpg" position="float" orientation="portrait" xlink:type="simple" id="oo_150980.jpg"/></fig></tp:treatment-sec><tp:treatment-sec><!--Section generated to contain objects referenced in tp:taxon-treatment.--><fig id="F7" position="float" orientation="portrait"><label>Figure 7.</label><caption><p>Photographs of 18 living <italic><tp:taxon-name><tp:taxon-name-part taxon-name-part-type="genus" reg="Alycaeus">Alycaeus</tp:taxon-name-part></tp:taxon-name></italic> species. <bold>A–B</bold> <italic><tp:taxon-name><tp:taxon-name-part taxon-name-part-type="genus" reg="Alycaeus">Alycaeus</tp:taxon-name-part> <tp:taxon-name-part taxon-name-part-type="species" reg="balingensis">balingensis</tp:taxon-name-part></tp:taxon-name></italic> Tomlin, 1948, <abbrev xmlns:xlink="http://www.w3.org/1999/xlink" content-type="institution" xlink:title="BORNEENSIS Malacology Collection" id="ABBRID0EXGBG" xlink:type="simple">BOR/MOL</abbrev> 8356 <bold>C</bold> <italic><tp:taxon-name><tp:taxon-name-part taxon-name-part-type="genus" reg="Alycaeus">Alycaeus</tp:taxon-name-part> <tp:taxon-name-part taxon-name-part-type="species" reg="liratulus">liratulus</tp:taxon-name-part></tp:taxon-name></italic> (Preston, 1907), <abbrev xmlns:xlink="http://www.w3.org/1999/xlink" content-type="institution" xlink:title="BORNEENSIS Malacology Collection" id="ABBRID0EJHBG" xlink:type="simple">BOR/MOL</abbrev> 8334 <bold>D</bold> <italic><tp:taxon-name><tp:taxon-name-part taxon-name-part-type="genus" reg="Alycaeus">Alycaeus</tp:taxon-name-part> <tp:taxon-name-part taxon-name-part-type="species" reg="thieroti">thieroti</tp:taxon-name-part></tp:taxon-name></italic> Morgan, 1885b, <abbrev xmlns:xlink="http://www.w3.org/1999/xlink" content-type="institution" xlink:title="BORNEENSIS Malacology Collection" id="ABBRID0E2HBG" xlink:type="simple">BOR/MOL</abbrev> 6835 <bold>E</bold> <italic><tp:taxon-name><tp:taxon-name-part taxon-name-part-type="genus" reg="Alycaeus">Alycaeus</tp:taxon-name-part> <tp:taxon-name-part taxon-name-part-type="species" reg="conformis">conformis</tp:taxon-name-part></tp:taxon-name></italic> Fulton, 1902, <abbrev xmlns:xlink="http://www.w3.org/1999/xlink" content-type="institution" xlink:title="BORNEENSIS Malacology Collection" id="ABBRID0ENIBG" xlink:type="simple">BOR/MOL</abbrev> 6809 <bold>F</bold> <italic><tp:taxon-name><tp:taxon-name-part taxon-name-part-type="genus" reg="Alycaeus">Alycaeus</tp:taxon-name-part> <tp:taxon-name-part taxon-name-part-type="species" reg="gibbosulus">gibbosulus</tp:taxon-name-part></tp:taxon-name></italic> Stoliczka, 1872, <abbrev xmlns:xlink="http://www.w3.org/1999/xlink" content-type="institution" xlink:title="BORNEENSIS Malacology Collection" id="ABBRID0E6IBG" xlink:type="simple">BOR/MOL</abbrev> 6850 <bold>G</bold> <italic><tp:taxon-name><tp:taxon-name-part taxon-name-part-type="genus" reg="Alycaeus">Alycaeus</tp:taxon-name-part> <tp:taxon-name-part taxon-name-part-type="species" reg="gibbosulus">gibbosulus</tp:taxon-name-part></tp:taxon-name></italic> Stoliczka, 1872, <abbrev xmlns:xlink="http://www.w3.org/1999/xlink" content-type="institution" xlink:title="BORNEENSIS Malacology Collection" id="ABBRID0ERJBG" xlink:type="simple">BOR/MOL</abbrev> 8526 <bold>H</bold> <italic><tp:taxon-name><tp:taxon-name-part taxon-name-part-type="genus" reg="Alycaeus">Alycaeus</tp:taxon-name-part> <tp:taxon-name-part taxon-name-part-type="species" reg="jousseaumei">jousseaumei</tp:taxon-name-part></tp:taxon-name></italic> Morgan, 1885a, <abbrev xmlns:xlink="http://www.w3.org/1999/xlink" content-type="institution" xlink:title="BORNEENSIS Malacology Collection" id="ABBRID0EDKBG" xlink:type="simple">BOR/MOL</abbrev> 8341 <bold>I</bold> <italic><tp:taxon-name><tp:taxon-name-part taxon-name-part-type="genus" reg="Alycaeus">Alycaeus</tp:taxon-name-part> <tp:taxon-name-part taxon-name-part-type="species" reg="jousseaumei">jousseaumei</tp:taxon-name-part></tp:taxon-name></italic> Morgan, 1885a, <abbrev xmlns:xlink="http://www.w3.org/1999/xlink" content-type="institution" xlink:title="BORNEENSIS Malacology Collection" id="ABBRID0EVKBG" xlink:type="simple">BOR/MOL</abbrev> 8336 <bold>J</bold> <italic><tp:taxon-name><tp:taxon-name-part taxon-name-part-type="genus" reg="Alycaeus">Alycaeus</tp:taxon-name-part> <tp:taxon-name-part taxon-name-part-type="species" reg="alticola">alticola</tp:taxon-name-part></tp:taxon-name></italic> sp. n., <abbrev xmlns:xlink="http://www.w3.org/1999/xlink" content-type="institution" xlink:title="BORNEENSIS Malacology Collection" id="ABBRID0EHLBG" xlink:type="simple">BOR/MOL</abbrev> 8398 <bold>K</bold> <italic><tp:taxon-name><tp:taxon-name-part taxon-name-part-type="genus" reg="Alycaeus">Alycaeus</tp:taxon-name-part> <tp:taxon-name-part taxon-name-part-type="species" reg="charasensis">charasensis</tp:taxon-name-part></tp:taxon-name></italic> sp. n., <abbrev xmlns:xlink="http://www.w3.org/1999/xlink" content-type="institution" xlink:title="BORNEENSIS Malacology Collection" id="ABBRID0EZLBG" xlink:type="simple">BOR/MOL</abbrev> 8399 <bold>L</bold> <italic><tp:taxon-name><tp:taxon-name-part taxon-name-part-type="genus" reg="Alycaeus">Alycaeus</tp:taxon-name-part> <tp:taxon-name-part taxon-name-part-type="species" reg="clementsi">clementsi</tp:taxon-name-part></tp:taxon-name></italic> sp. n., <abbrev xmlns:xlink="http://www.w3.org/1999/xlink" content-type="institution" xlink:title="BORNEENSIS Malacology Collection" id="ABBRID0ELMBG" xlink:type="simple">BOR/MOL</abbrev> 8364 <bold>M</bold> <italic><tp:taxon-name><tp:taxon-name-part taxon-name-part-type="genus" reg="Alycaeus">Alycaeus</tp:taxon-name-part> <tp:taxon-name-part taxon-name-part-type="species" reg="costacrassa">costacrassa</tp:taxon-name-part></tp:taxon-name></italic> sp. n., <abbrev xmlns:xlink="http://www.w3.org/1999/xlink" content-type="institution" xlink:title="BORNEENSIS Malacology Collection" id="ABBRID0E4MBG" xlink:type="simple">BOR/MOL</abbrev> 6811 <bold>N</bold> <italic><tp:taxon-name><tp:taxon-name-part taxon-name-part-type="genus" reg="Alycaeus">Alycaeus</tp:taxon-name-part> <tp:taxon-name-part taxon-name-part-type="species" reg="expansus">expansus</tp:taxon-name-part></tp:taxon-name></italic> sp. n., <abbrev xmlns:xlink="http://www.w3.org/1999/xlink" content-type="institution" xlink:title="BORNEENSIS Malacology Collection" id="ABBRID0EPNBG" xlink:type="simple">BOR/MOL</abbrev> 6367 <bold>O</bold> <italic><tp:taxon-name><tp:taxon-name-part taxon-name-part-type="genus" reg="Alycaeus">Alycaeus</tp:taxon-name-part> <tp:taxon-name-part taxon-name-part-type="species" reg="kapayanensis">kapayanensis</tp:taxon-name-part></tp:taxon-name></italic> Morgan, 1885b, <abbrev xmlns:xlink="http://www.w3.org/1999/xlink" content-type="institution" xlink:title="BORNEENSIS Malacology Collection" id="ABBRID0EBOBG" xlink:type="simple">BOR/MOL</abbrev> 13005 <bold>P</bold> <italic><tp:taxon-name><tp:taxon-name-part taxon-name-part-type="genus" reg="Alycaeus">Alycaeus</tp:taxon-name-part> <tp:taxon-name-part taxon-name-part-type="species" reg="kelantanensis">kelantanensis</tp:taxon-name-part></tp:taxon-name></italic> Sykes, 1902, <abbrev xmlns:xlink="http://www.w3.org/1999/xlink" content-type="institution" xlink:title="BORNEENSIS Malacology Collection" id="ABBRID0ETOBG" xlink:type="simple">BOR/MOL</abbrev> 8325 <bold>Q</bold> <italic><tp:taxon-name><tp:taxon-name-part taxon-name-part-type="genus" reg="Alycaeus">Alycaeus</tp:taxon-name-part> <tp:taxon-name-part taxon-name-part-type="species" reg="kelantanensis">kelantanensis</tp:taxon-name-part></tp:taxon-name></italic> Sykes, 1902, <abbrev xmlns:xlink="http://www.w3.org/1999/xlink" content-type="institution" xlink:title="BORNEENSIS Malacology Collection" id="ABBRID0EFPBG" xlink:type="simple">BOR/MOL</abbrev> 6200 <bold>R</bold> <italic><tp:taxon-name><tp:taxon-name-part taxon-name-part-type="genus" reg="Alycaeus">Alycaeus</tp:taxon-name-part> <tp:taxon-name-part taxon-name-part-type="species" reg="kurauensis">kurauensis</tp:taxon-name-part></tp:taxon-name></italic> sp. n., <abbrev xmlns:xlink="http://www.w3.org/1999/xlink" content-type="institution" xlink:title="BORNEENSIS Malacology Collection" id="ABBRID0EXPBG" xlink:type="simple">BOR/MOL</abbrev> 6851 <bold>S</bold> <italic><tp:taxon-name><tp:taxon-name-part taxon-name-part-type="genus" reg="Alycaeus">Alycaeus</tp:taxon-name-part> <tp:taxon-name-part taxon-name-part-type="species" reg="perakensis">perakensis</tp:taxon-name-part></tp:taxon-name></italic> Crosse, 1879a, <abbrev xmlns:xlink="http://www.w3.org/1999/xlink" content-type="institution" xlink:title="BORNEENSIS Malacology Collection" id="ABBRID0EJQBG" xlink:type="simple">BOR/MOL</abbrev> 6852 <bold>T</bold> <italic><tp:taxon-name><tp:taxon-name-part taxon-name-part-type="genus" reg="Alycaeus">Alycaeus</tp:taxon-name-part> <tp:taxon-name-part taxon-name-part-type="species" reg="regalis">regalis</tp:taxon-name-part></tp:taxon-name></italic> sp. n., <abbrev xmlns:xlink="http://www.w3.org/1999/xlink" content-type="institution" xlink:title="BORNEENSIS Malacology Collection" id="ABBRID0E2QBG" xlink:type="simple">BOR/MOL</abbrev> 6881 <bold>U</bold> <italic><tp:taxon-name><tp:taxon-name-part taxon-name-part-type="genus" reg="Alycaeus">Alycaeus</tp:taxon-name-part> <tp:taxon-name-part taxon-name-part-type="species" reg="selangoriensis">selangoriensis</tp:taxon-name-part></tp:taxon-name></italic> sp. n., <abbrev xmlns:xlink="http://www.w3.org/1999/xlink" content-type="institution" xlink:title="BORNEENSIS Malacology Collection" id="ABBRID0ENRBG" xlink:type="simple">BOR/MOL</abbrev> 6371 <bold>V–W</bold> <italic><tp:taxon-name><tp:taxon-name-part taxon-name-part-type="genus" reg="Alycaeus">Alycaeus</tp:taxon-name-part> <tp:taxon-name-part taxon-name-part-type="species" reg="senyumensis">senyumensis</tp:taxon-name-part></tp:taxon-name></italic> sp. n., <abbrev xmlns:xlink="http://www.w3.org/1999/xlink" content-type="institution" xlink:title="BORNEENSIS Malacology Collection" id="ABBRID0E6RBG" xlink:type="simple">BOR/MOL</abbrev> 6249. All photographs by Junn Kitt Foon.</p></caption><graphic xmlns:xlink="http://www.w3.org/1999/xlink" xlink:href="zookeys-692-001-g007.jpg" position="float" orientation="portrait" xlink:type="simple" id="oo_150968.jpg"/></fig><fig id="F31" position="float" orientation="portrait"><label>Figure 31.</label><caption><p>Synoptic view of the 23 <italic><tp:taxon-name><tp:taxon-name-part taxon-name-part-type="genus" reg="Alycaeus">Alycaeus</tp:taxon-name-part></tp:taxon-name></italic> taxa in Peninsular Malaysia. Scale bar: 5 mm. Photograph of <italic><tp:taxon-name><tp:taxon-name-part taxon-name-part-type="genus" reg="Alycaeus">Alycaeus</tp:taxon-name-part> <tp:taxon-name-part taxon-name-part-type="species" reg="carinata">carinata</tp:taxon-name-part></tp:taxon-name></italic> by Thor Seng Liew. Photograph of <italic><tp:taxon-name><tp:taxon-name-part taxon-name-part-type="genus" reg="Alycaeus">Alycaeus</tp:taxon-name-part> <tp:taxon-name-part taxon-name-part-type="species" reg="altispirus">altispirus</tp:taxon-name-part></tp:taxon-name></italic> by Páll-Gergely Barna, courtesy of R. Janssen, <named-content xmlns:xlink="http://www.w3.org/1999/xlink" content-type="dwc:institutional_code" xlink:type="simple">SMF</named-content>. All other photographs by Junn Kitt Foon.</p></caption><graphic xmlns:xlink="http://www.w3.org/1999/xlink" xlink:href="zookeys-692-001-g031.jpg" position="float" orientation="portrait" xlink:type="simple" id="oo_150992.jpg"/></fig></tp:treatment-sec><ref-list><ref id="B53"><mixed-citation xmlns:xlink="http://www.w3.org/1999/xlink" xlink:type="simple">
          <person-group><name name-style="western"><surname>Morgan</surname><given-names>de J</given-names></name></person-group> (<year>1885b</year>) <article-title>Mollusques terrestes et fiuviatiles de Royaume de Perak et des pais voisins (presque’Ile Malaise).</article-title> <source>Bulletin de la Société zoologique de France</source> <volume>10</volume>: <fpage>353</fpage>–<lpage>429</lpage>. <ext-link xlink:type="simple" ext-link-type="doi" xlink:href="10.5962/bhl.part.14300">https://doi.org/10.5962/bhl.part.14300</ext-link></mixed-citation></ref><ref id="B48"><mixed-citation xmlns:xlink="http://www.w3.org/1999/xlink" xlink:type="simple">
          <person-group><name name-style="western"><surname>Möllendorff</surname><given-names>von OF</given-names></name></person-group> (<year>1886</year>) <article-title>The landshells of Perak.</article-title> <source>Journal of the Asiatic Society of Bengal</source> <volume>55</volume>: <fpage>299</fpage>–<lpage>316</lpage>. <ext-link xlink:type="simple" ext-link-type="uri" xlink:href="http://www.biodiversitylibrary.org/part/145559#/summary">http://www.biodiversitylibrary.org/part/145559#/summary</ext-link></mixed-citation></ref><ref id="B49"><mixed-citation xmlns:xlink="http://www.w3.org/1999/xlink" xlink:type="simple">
          <person-group><name name-style="western"><surname>Möllendorff</surname><given-names>von OF</given-names></name></person-group> (<year>1891</year>) <article-title>On the land and freshwater shells of Perak.</article-title> <source>Proceedings of the Zoological Society of London</source> <volume>1891</volume>: <fpage>330</fpage>–<lpage>348</lpage>. <ext-link xlink:type="simple" ext-link-type="doi" xlink:href="10.1111/j.1096-3642.1891.tb01757.x">https://doi.org/10.1111/j.1096-3642.1891.tb01757.x</ext-link></mixed-citation></ref><ref id="B70"><mixed-citation xmlns:xlink="http://www.w3.org/1999/xlink" xlink:type="simple">
          <person-group><name name-style="western"><surname>Tarruella</surname><given-names>A</given-names></name><name name-style="western"><surname>Domènech</surname><given-names>JL</given-names></name></person-group> (<year>2011</year>) <article-title>Listado taxonómico ilustrado de la familia <tp:taxon-name><tp:taxon-name-part taxon-name-part-type="family">Cyclophoridae</tp:taxon-name-part></tp:taxon-name> J.E. Gray, 1847 (<tp:taxon-name><tp:taxon-name-part taxon-name-part-type="phylum">Mollusca</tp:taxon-name-part></tp:taxon-name>: <tp:taxon-name><tp:taxon-name-part taxon-name-part-type="class">Gastropoda</tp:taxon-name-part></tp:taxon-name>): Parte 2. La subfamilia <tp:taxon-name><tp:taxon-name-part taxon-name-part-type="subfamily">Alycaeinae</tp:taxon-name-part></tp:taxon-name> J.E. Gray, 1850.</article-title> <source>Spira</source> <volume>4</volume>(<issue>1</issue>): <fpage>71</fpage>–<lpage>76</lpage>. <ext-link xlink:type="simple" ext-link-type="uri" xlink:href="http://www.molluscat.com/assets/spira_4_12_7.pdf">http://www.molluscat.com/assets/spira_4_12_7.pdf</ext-link></mixed-citation></ref><ref id="B28"><mixed-citation xmlns:xlink="http://www.w3.org/1999/xlink" xlink:type="simple">
          <person-group><name name-style="western"><surname>Foon</surname><given-names>JK</given-names></name><name name-style="western"><surname>Clements</surname><given-names>GR</given-names></name><name name-style="western"><surname>Liew</surname><given-names>TS</given-names></name></person-group> (<year>2017</year>) <article-title>Diversity and biogeography of land snails (<tp:taxon-name><tp:taxon-name-part taxon-name-part-type="phylum">Mollusca</tp:taxon-name-part></tp:taxon-name>, <tp:taxon-name><tp:taxon-name-part taxon-name-part-type="class">Gastropoda</tp:taxon-name-part></tp:taxon-name>) in the limestone hills of Perak, Peninsular Malaysia.</article-title> <source>ZooKeys</source> <volume>682</volume>: <fpage>1</fpage>–<lpage>94</lpage>. <ext-link xlink:type="simple" ext-link-type="doi" xlink:href="10.3897/zookeys.682.12999">https://doi.org/10.3897/zookeys.682.12999</ext-link></mixed-citation></ref><ref id="B36"><mixed-citation xmlns:xlink="http://www.w3.org/1999/xlink" xlink:type="simple">
          <person-group><name name-style="western"><surname>Kobelt</surname><given-names>W</given-names></name><name name-style="western"><surname>von Möllendorff</surname><given-names>OF</given-names></name></person-group> (<year>1897</year>) <article-title>Catalog der gegenwärtig lebend bekannten Pneumonopomen.</article-title> <source>Nachrichtsblatt der Deutschen Malakozoologischen Gesellschaft</source> <volume>1</volume>(<issue>3</issue>): <fpage>73</fpage>–<lpage>192</lpage>. <ext-link xlink:type="simple" ext-link-type="doi" xlink:href="10.5962/bhl.title.14877">https://doi.org/10.5962/bhl.title.14877</ext-link></mixed-citation></ref><ref id="B35"><mixed-citation xmlns:xlink="http://www.w3.org/1999/xlink" xlink:type="simple">
          <person-group><name name-style="western"><surname>Kobelt</surname><given-names>W</given-names></name></person-group> (<year>1902</year>) <source>Das Tierreich. Eine Zusammenstellung und Kennzeichnung der rezenten Tierformen. In: Kobelt W (Ed.) In Verbindung mit der deutschen Zoologischen Gesellschaft herausgegeben von der Königlich Preussischen Akademie der Wissenschaften zu Berlin. <tp:taxon-name><tp:taxon-name-part taxon-name-part-type="phylum">Mollusca</tp:taxon-name-part></tp:taxon-name>: <tp:taxon-name><tp:taxon-name-part taxon-name-part-type="family">Cyclophoridae</tp:taxon-name-part></tp:taxon-name>. R.</source> <publisher-name>Friedländer und Sohn</publisher-name>, <publisher-loc>Berlin</publisher-loc>, <size units="page">662 pp</size>. <ext-link xlink:type="simple" ext-link-type="doi" xlink:href="10.5962/bhl.title.1227">https://doi.org/10.5962/bhl.title.1227</ext-link></mixed-citation></ref><ref id="B37"><mixed-citation xmlns:xlink="http://www.w3.org/1999/xlink" xlink:type="simple">
          <person-group><name name-style="western"><surname>Laidlaw</surname><given-names>FF</given-names></name></person-group> (<year>1928</year>) <article-title>A list of the Land and Fresh-water <tp:taxon-name><tp:taxon-name-part taxon-name-part-type="phylum">Mollusca</tp:taxon-name-part></tp:taxon-name> of the Malay Peninsula with notes.</article-title> <source>Journal of the Malayan Branch of the Royal Asiatic Society</source> <volume>6</volume>: <fpage>25</fpage>–<lpage>37</lpage>. <ext-link xlink:type="simple" ext-link-type="uri" xlink:href="http://www.jstor.org/stable/41559818">http://www.jstor.org/stable/41559818</ext-link></mixed-citation></ref><ref id="B14"><mixed-citation xmlns:xlink="http://www.w3.org/1999/xlink" xlink:type="simple">
          <person-group><name name-style="western"><surname>Chan</surname><given-names>SY</given-names></name></person-group> (<year>1998a</year>) <article-title>A brief collecting trip to Perak, West Malaysia: Part One.</article-title> <source>The Papustyla</source> <volume>12</volume>(<issue>1</issue>): <fpage>4</fpage>–<lpage>5</lpage>.</mixed-citation></ref><ref id="B15"><mixed-citation xmlns:xlink="http://www.w3.org/1999/xlink" xlink:type="simple">
          <person-group><name name-style="western"><surname>Chan</surname><given-names>SY</given-names></name></person-group> (<year>1998b</year>) <article-title>A brief collecting trip to Perak, West Malaysia: Part Two.</article-title> <source>The Papustyla</source> <volume>12</volume>(<issue>2</issue>): <fpage>1</fpage>–<lpage>2</lpage>.</mixed-citation></ref><ref id="B6"><mixed-citation xmlns:xlink="http://www.w3.org/1999/xlink" xlink:type="simple">
          <person-group><name name-style="western"><surname>Benthem Jutting</surname><given-names>van WSS</given-names></name></person-group> (<year>1960a</year>) <article-title>Some notes on land and freshwater mollusca of Malaya.</article-title> <source>Basteria</source> <volume>24</volume>(<issue>1</issue>): <fpage>10</fpage>–<lpage>20</lpage>. <ext-link xlink:type="simple" ext-link-type="uri" xlink:href="http://natuurtijdschriften.nl/record/596402">http://natuurtijdschriften.nl/record/596402</ext-link></mixed-citation></ref><ref id="B9"><mixed-citation xmlns:xlink="http://www.w3.org/1999/xlink" xlink:type="simple">
          <person-group><name name-style="western"><surname>Berry</surname><given-names>AJ</given-names></name></person-group> (<year>1963</year>) <article-title>An introduction to the non-marine molluscs of Malaya.</article-title> <source>Malayan Nature Journal</source> <volume>17</volume>: <fpage>1</fpage>–<lpage>17</lpage>.</mixed-citation></ref><ref id="B42"><mixed-citation xmlns:xlink="http://www.w3.org/1999/xlink" xlink:type="simple">
          <person-group><name name-style="western"><surname>Maassen</surname><given-names>WJM</given-names></name></person-group> (<year>2001</year>) A preliminary checklist of the non-marine molluscs of West Malaysia. De Kreukel (extra edition 2001) 2001: 1–155.</mixed-citation></ref><ref id="B19"><mixed-citation xmlns:xlink="http://www.w3.org/1999/xlink" xlink:type="simple">
          <person-group><name name-style="western"><surname>Clements</surname><given-names>R</given-names></name><name name-style="western"><surname>Ng</surname><given-names>PK</given-names></name><name name-style="western"><surname>Lu</surname><given-names>XX</given-names></name><name name-style="western"><surname>Ambu</surname><given-names>S</given-names></name><name name-style="western"><surname>Schilthuizen</surname><given-names>M</given-names></name><name name-style="western"><surname>Bradshaw</surname><given-names>CJ</given-names></name></person-group> (<year>2008</year>) <article-title>Using biogeographical patterns of endemic land snails to improve conservation planning for limestone karsts.</article-title> <source>Biological Conservation</source> <volume>141</volume>(<issue>11</issue>): <fpage>2751</fpage>–<lpage>2764</lpage>. <ext-link xlink:type="simple" ext-link-type="doi" xlink:href="10.1016/j.biocon.2008.08.011">https://doi.org/10.1016/j.biocon.2008.08.011</ext-link></mixed-citation></ref><ref id="B52"><mixed-citation xmlns:xlink="http://www.w3.org/1999/xlink" xlink:type="simple">
          <person-group><name name-style="western"><surname>Morgan</surname><given-names>de J</given-names></name></person-group> (<year>1885a</year>) <article-title>Note sur quelques espèces nouvelles de mollusques terrestres recueillis dans la Peninsule Malaise.</article-title> <source>Le Naturaliste</source> <volume>7</volume>: <fpage>68</fpage>–<lpage>70</lpage>. <ext-link xlink:type="simple" ext-link-type="uri" xlink:href="http://www.biodiversitylibrary.org/item/105819#page/83">http://www.biodiversitylibrary.org/item/105819#page/83</ext-link></mixed-citation></ref><ref id="B27"><mixed-citation xmlns:xlink="http://www.w3.org/1999/xlink" xlink:type="simple">
          <person-group><name name-style="western"><surname>Egorov</surname><given-names>RV</given-names></name></person-group> (<year>2013</year>) <source>Treasure of Russian Shells; Supplement 3, A review of the genera of the recent terrestrial pectinibranch molluscs (synopsis mainly based on published data); Part III, <tp:taxon-name><tp:taxon-name-part taxon-name-part-type="order">Littoriniformes</tp:taxon-name-part></tp:taxon-name>: <tp:taxon-name><tp:taxon-name-part taxon-name-part-type="family">Liareidae</tp:taxon-name-part></tp:taxon-name>, <tp:taxon-name><tp:taxon-name-part taxon-name-part-type="family">Pupinidae</tp:taxon-name-part></tp:taxon-name>, <tp:taxon-name><tp:taxon-name-part taxon-name-part-type="family">Diplommatinidae</tp:taxon-name-part></tp:taxon-name>, <tp:taxon-name><tp:taxon-name-part taxon-name-part-type="family">Alycaeidae</tp:taxon-name-part></tp:taxon-name>, <tp:taxon-name><tp:taxon-name-part taxon-name-part-type="family">Cochlostomidae</tp:taxon-name-part></tp:taxon-name>.</source> <publisher-name>Colus-Doverie</publisher-name>, <publisher-loc>Moscow</publisher-loc>, <size units="page">57 pp</size>.</mixed-citation></ref></ref-list></tp:taxon-treatment>
