# Supplementary material for: A review of the land snail genus Alycaeus (Gastropoda, Alycaeidae) in Peninsular Malaysia
Source: Zookeys. 2017 Aug 21;(692):1–81. doi: 10.3897/zookeys.692.14706 (PMC5672734; doi:10.3897/zookeys.692.14706)
Supplement: XML Treatment for Alycaeus perakensis [file zookeys.692.14706-treatment18.xml]

<!DOCTYPE tp:taxon-treatment
  PUBLIC "-//TaxonX//DTD Taxonomic Treatment Publishing DTD v0 20100105//EN" "tax-treatment-NSO.dtd">
<tp:taxon-treatment xmlns:tp="http://www.plazi.org/taxpub"><tp:treatment-meta><kwd-group><label>Taxon classification</label><kwd><named-content xmlns:xlink="http://www.w3.org/1999/xlink" content-type="kingdom">Animalia</named-content></kwd><kwd><named-content xmlns:xlink="http://www.w3.org/1999/xlink" content-type="class">Gastropoda</named-content></kwd><kwd><named-content xmlns:xlink="http://www.w3.org/1999/xlink" content-type="family">Alycaeidae</named-content></kwd></kwd-group><mixed-citation publication-type="journal"><person-group><name><surname>Foon</surname><given-names>Junn Kitt</given-names></name><name><surname>Liew</surname><given-names>Thor-Seng</given-names></name></person-group><article-title>A review of the land snail genus <italic><tp:taxon-name><tp:taxon-name-part taxon-name-part-type="genus" reg="Alycaeus">Alycaeus</tp:taxon-name-part></tp:taxon-name></italic> (<tp:taxon-name><tp:taxon-name-part taxon-name-part-type="class">Gastropoda</tp:taxon-name-part></tp:taxon-name>, <tp:taxon-name><tp:taxon-name-part taxon-name-part-type="family">Alycaeidae</tp:taxon-name-part></tp:taxon-name>) in Peninsular Malaysia</article-title><source>Zookeys</source><day>21</day><month>8</month><year>2017</year><volume>2017</volume><issue>692</issue><fpage>1</fpage><lpage>81</lpage><pub-id pub-id-type="doi">10.3897/zookeys.692.14706</pub-id></mixed-citation></tp:treatment-meta><tp:nomenclature><tp:taxon-name>
                <tp:taxon-name-part taxon-name-part-type="genus" reg="Alycaeus">Alycaeus</tp:taxon-name-part>
                <tp:taxon-name-part taxon-name-part-type="species" reg="perakensis">perakensis</tp:taxon-name-part>
              </tp:taxon-name><tp:taxon-authority>Crosse, 1879a</tp:taxon-authority><xref ref-type="fig" rid="F7">Figures 7S</xref><xref ref-type="fig" rid="F24">, 24</xref><xref ref-type="fig" rid="F31">, 31V</xref><tp:nomenclature-citation-list><tp:nomenclature-citation><tp:taxon-name>
                    <tp:taxon-name-part taxon-name-part-type="genus" reg="Alycaeus">Alycaeus</tp:taxon-name-part> <tp:taxon-name-part taxon-name-part-type="species" reg="perakensis">perakensis</tp:taxon-name-part></tp:taxon-name><comment>Crosse, 1879a: 206–208, plate 7, figure 7; <xref ref-type="bibr" rid="B15">Crosse 1879b</xref>: 339–340; <xref ref-type="bibr" rid="B48">Möllendorff 1886</xref>: 310; <xref ref-type="bibr" rid="B69">Sykes 1903</xref>: 195; <xref ref-type="bibr" rid="B71">Tension-Woods 1888</xref>: 1068; <xref ref-type="bibr" rid="B72">Tielecke 1940</xref>: 345; <xref ref-type="bibr" rid="B25">Davison 1995</xref>: 236; <xref ref-type="bibr" rid="B64">Schilthuizen et al. 1999</xref>: 353; <xref ref-type="bibr" rid="B19">Clements et al. 2008</xref>: 2760; <xref ref-type="bibr" rid="B28">Foon et al. 2017</xref>: 13, figure 4F.</comment></tp:nomenclature-citation><tp:nomenclature-citation><tp:taxon-name>
                    <tp:taxon-name-part taxon-name-part-type="genus" reg="Alycaeus">Alycaeus</tp:taxon-name-part> (<tp:taxon-name-part taxon-name-part-type="subgenus" reg="Orthalycaeus">Orthalycaeus</tp:taxon-name-part>) <tp:taxon-name-part taxon-name-part-type="species" reg="perakensis">perakensis</tp:taxon-name-part></tp:taxon-name><comment>: <xref ref-type="bibr" rid="B49">Möllendorff 1891</xref>: 342; Kobelt and Möllendorff <xref ref-type="bibr" rid="B36">1897</xref>: 150.</comment></tp:nomenclature-citation><tp:nomenclature-citation><tp:taxon-name>
                    <tp:taxon-name-part taxon-name-part-type="genus" reg="Alycaeus">Alycaeus</tp:taxon-name-part> (<tp:taxon-name-part taxon-name-part-type="subgenus" reg="Alycaeus">Alycaeus</tp:taxon-name-part>) <tp:taxon-name-part taxon-name-part-type="species" reg="perakensis">perakensis</tp:taxon-name-part></tp:taxon-name><comment>: <xref ref-type="bibr" rid="B35">Kobelt 1902</xref>: 348; <xref ref-type="bibr" rid="B37">Laidlaw 1928</xref>: 35; <xref ref-type="bibr" rid="B14">Chan 1998a</xref>: 4; <xref ref-type="bibr" rid="B15">Chan 1998b</xref>: 1.</comment></tp:nomenclature-citation><tp:nomenclature-citation><tp:taxon-name>
                    <tp:taxon-name-part taxon-name-part-type="genus" reg="Alycaeus">Alycaeus</tp:taxon-name-part> <tp:taxon-name-part taxon-name-part-type="species" reg="perakensis">perakensis</tp:taxon-name-part> <tp:taxon-name-part taxon-name-part-type="subspecies" reg="perakensis">perakensis</tp:taxon-name-part></tp:taxon-name><comment>: <xref ref-type="bibr" rid="B42">Maassen 2001</xref>: 23; <xref ref-type="bibr" rid="B70">Tarruella and Domènech 2011</xref>: 72.</comment></tp:nomenclature-citation></tp:nomenclature-citation-list></tp:nomenclature><tp:treatment-sec sec-type="type locality" id="SECID0EQODK"><title>Type locality.</title><p>Buket Pondong (= PRK 55 Gunung Pondok), Perak (<named-content xmlns:xlink="http://www.w3.org/1999/xlink" content-type="dwc:verbatimCoordinates" xlink:type="simple"><named-content content-type="geo-json" specific-use="{&#34;type&#34;:&#34;Point&#34;,&#34;coordinates&#34;:[100.833611,4.782500]}" id="NCID0EZODK" xlink:type="simple">4°46'57"N, 100°50'01"E</named-content></named-content>).</p></tp:treatment-sec><tp:treatment-sec sec-type="type material" id="SECID0E5ODK"><title>Type material.</title><p>
              <italic>Syntypes.</italic> Buket Pondong (= PRK 55 Gunung Pondok), Perak: <named-content xmlns:xlink="http://www.w3.org/1999/xlink" content-type="dwc:institutional_code" xlink:type="simple">MNHN</named-content> IM-2000-31793/1 (Seen), <named-content xmlns:xlink="http://www.w3.org/1999/xlink" content-type="dwc:institutional_code" xlink:type="simple">MNHN</named-content> IM-2000-31794/1 (Seen), <named-content xmlns:xlink="http://www.w3.org/1999/xlink" content-type="dwc:institutional_code" xlink:type="simple">MNHN</named-content> IM-2000-31795/1 (Seen).</p></tp:treatment-sec><tp:treatment-sec sec-type="material" id="SECID0EVPDK"><title>Other materials.</title><p>KDH 01 Bukit Baling, Kedah: <abbrev xmlns:xlink="http://www.w3.org/1999/xlink" content-type="institution" xlink:title="BORNEENSIS Malacology Collection" id="ABBRID0E2PDK" xlink:type="simple">BOR/MOL</abbrev> 6525/1, <abbrev xmlns:xlink="http://www.w3.org/1999/xlink" content-type="institution" xlink:title="BORNEENSIS Malacology Collection" id="ABBRID0EAQDK" xlink:type="simple">BOR/MOL</abbrev> 6854/5, <abbrev xmlns:xlink="http://www.w3.org/1999/xlink" content-type="institution" xlink:title="BORNEENSIS Malacology Collection" id="ABBRID0EFQDK" xlink:type="simple">BOR/MOL</abbrev> 8527/1, <abbrev xmlns:xlink="http://www.w3.org/1999/xlink" content-type="institution" xlink:title="BORNEENSIS Malacology Collection" id="ABBRID0EKQDK" xlink:type="simple">BOR/MOL</abbrev> 8528/2. KDH 02 Gunung Pulai, Kedah: <abbrev xmlns:xlink="http://www.w3.org/1999/xlink" content-type="institution" xlink:title="BORNEENSIS Malacology Collection" id="ABBRID0EPQDK" xlink:type="simple">BOR/MOL</abbrev> 6858/2. PRK 55 Gunung Pondok, Perak: <abbrev xmlns:xlink="http://www.w3.org/1999/xlink" content-type="institution" xlink:title="BORNEENSIS Malacology Collection" id="ABBRID0EUQDK" xlink:type="simple">BOR/MOL</abbrev> 272/1, <abbrev xmlns:xlink="http://www.w3.org/1999/xlink" content-type="institution" xlink:title="BORNEENSIS Malacology Collection" id="ABBRID0EZQDK" xlink:type="simple">BOR/MOL</abbrev> 6849/1, <abbrev xmlns:xlink="http://www.w3.org/1999/xlink" content-type="institution" xlink:title="BORNEENSIS Malacology Collection" id="ABBRID0E5QDK" xlink:type="simple">BOR/MOL</abbrev> 8349/29, <abbrev xmlns:xlink="http://www.w3.org/1999/xlink" content-type="institution" xlink:title="BORNEENSIS Malacology Collection" id="ABBRID0EDRDK" xlink:type="simple">BOR/MOL</abbrev> 8350/23, <abbrev xmlns:xlink="http://www.w3.org/1999/xlink" content-type="institution" xlink:title="BORNEENSIS Malacology Collection" id="ABBRID0EIRDK" xlink:type="simple">BOR/MOL</abbrev> 11479/46, <abbrev xmlns:xlink="http://www.w3.org/1999/xlink" content-type="institution" xlink:title="BORNEENSIS Malacology Collection" id="ABBRID0ENRDK" xlink:type="simple">BOR/MOL</abbrev> 11506/31, <abbrev xmlns:xlink="http://www.w3.org/1999/xlink" content-type="institution" xlink:title="BORNEENSIS Malacology Collection" id="ABBRID0ESRDK" xlink:type="simple">BOR/MOL</abbrev> 11539/50, <abbrev xmlns:xlink="http://www.w3.org/1999/xlink" content-type="institution" xlink:title="BORNEENSIS Malacology Collection" id="ABBRID0EXRDK" xlink:type="simple">BOR/MOL</abbrev> 11563/20, <named-content xmlns:xlink="http://www.w3.org/1999/xlink" content-type="dwc:institutional_code" xlink:type="simple">ZRC</named-content> 1997.25/5, <named-content xmlns:xlink="http://www.w3.org/1999/xlink" content-type="dwc:institutional_code" xlink:type="simple">ZRC</named-content> 1975.2.22.175-182/12, <named-content xmlns:xlink="http://www.w3.org/1999/xlink" content-type="dwc:institutional_code" xlink:type="simple">ZRC</named-content> 1975.2.22.36-66/31, <named-content xmlns:xlink="http://www.w3.org/1999/xlink" content-type="dwc:institutional_code" xlink:type="simple">ANSP</named-content> 423056/2. PRK 61 Gua Badak, Perak: <named-content xmlns:xlink="http://www.w3.org/1999/xlink" content-type="dwc:institutional_code" xlink:type="simple">ZRC</named-content> 1975.2.22.160-174/15. PRK 62 Gunung Dayak, Perak: <abbrev xmlns:xlink="http://www.w3.org/1999/xlink" content-type="institution" xlink:title="BORNEENSIS Malacology Collection" id="ABBRID0EVSDK" xlink:type="simple">BOR/MOL</abbrev> 277/5, <abbrev xmlns:xlink="http://www.w3.org/1999/xlink" content-type="institution" xlink:title="BORNEENSIS Malacology Collection" id="ABBRID0E1SDK" xlink:type="simple">BOR/MOL</abbrev> 6201/3, <named-content xmlns:xlink="http://www.w3.org/1999/xlink" content-type="dwc:institutional_code" xlink:type="simple">ZRC</named-content> 1975.2.22.127-159/33. PRK 64 Bukit Kepala Gajah, Perak: <abbrev xmlns:xlink="http://www.w3.org/1999/xlink" content-type="institution" xlink:title="BORNEENSIS Malacology Collection" id="ABBRID0EETDK" xlink:type="simple">BOR/MOL</abbrev> 6852/1, <abbrev xmlns:xlink="http://www.w3.org/1999/xlink" content-type="institution" xlink:title="BORNEENSIS Malacology Collection" id="ABBRID0EJTDK" xlink:type="simple">BOR/MOL</abbrev> 8354/33, <abbrev xmlns:xlink="http://www.w3.org/1999/xlink" content-type="institution" xlink:title="BORNEENSIS Malacology Collection" id="ABBRID0EOTDK" xlink:type="simple">BOR/MOL</abbrev> 8355/5, <abbrev xmlns:xlink="http://www.w3.org/1999/xlink" content-type="institution" xlink:title="BORNEENSIS Malacology Collection" id="ABBRID0ETTDK" xlink:type="simple">BOR/MOL</abbrev> 10088/31, <abbrev xmlns:xlink="http://www.w3.org/1999/xlink" content-type="institution" xlink:title="BORNEENSIS Malacology Collection" id="ABBRID0EYTDK" xlink:type="simple">BOR/MOL</abbrev> 10124/15, <abbrev xmlns:xlink="http://www.w3.org/1999/xlink" content-type="institution" xlink:title="BORNEENSIS Malacology Collection" id="ABBRID0E4TDK" xlink:type="simple">BOR/MOL</abbrev> 10136/18, <abbrev xmlns:xlink="http://www.w3.org/1999/xlink" content-type="institution" xlink:title="BORNEENSIS Malacology Collection" id="ABBRID0ECUDK" xlink:type="simple">BOR/MOL</abbrev> 10166/21, <abbrev xmlns:xlink="http://www.w3.org/1999/xlink" content-type="institution" xlink:title="BORNEENSIS Malacology Collection" id="ABBRID0EHUDK" xlink:type="simple">BOR/MOL</abbrev> 13001/2. Mykarst-171 Tasik Temenggor Hill S2, Perak: <abbrev xmlns:xlink="http://www.w3.org/1999/xlink" content-type="institution" xlink:title="BORNEENSIS Malacology Collection" id="ABBRID0EMUDK" xlink:type="simple">BOR/MOL</abbrev> 6243/1. Hill 40 m east of Sungai Siput Hospital, Perak: <abbrev xmlns:xlink="http://www.w3.org/1999/xlink" content-type="institution" xlink:title="BORNEENSIS Malacology Collection" id="ABBRID0ERUDK" xlink:type="simple">BOR/MOL</abbrev> 271/1, <abbrev xmlns:xlink="http://www.w3.org/1999/xlink" content-type="institution" xlink:title="BORNEENSIS Malacology Collection" id="ABBRID0EWUDK" xlink:type="simple">BOR/MOL</abbrev> 6877/1, <abbrev xmlns:xlink="http://www.w3.org/1999/xlink" content-type="institution" xlink:title="BORNEENSIS Malacology Collection" id="ABBRID0E2UDK" xlink:type="simple">BOR/MOL</abbrev> 8385/24, <abbrev xmlns:xlink="http://www.w3.org/1999/xlink" content-type="institution" xlink:title="BORNEENSIS Malacology Collection" id="ABBRID0EAVDK" xlink:type="simple">BOR/MOL</abbrev> 8386/1. Limestone outcrop 50m from roadside, Kampung Pahit, Klian Intan, Perak: <abbrev xmlns:xlink="http://www.w3.org/1999/xlink" content-type="institution" xlink:title="BORNEENSIS Malacology Collection" id="ABBRID0EFVDK" xlink:type="simple">BOR/MOL</abbrev> 6874/1, <abbrev xmlns:xlink="http://www.w3.org/1999/xlink" content-type="institution" xlink:title="BORNEENSIS Malacology Collection" id="ABBRID0EKVDK" xlink:type="simple">BOR/MOL</abbrev> 8379/22, <abbrev xmlns:xlink="http://www.w3.org/1999/xlink" content-type="institution" xlink:title="BORNEENSIS Malacology Collection" id="ABBRID0EPVDK" xlink:type="simple">BOR/MOL</abbrev> 8380/9. ‘Bat Cave’ Hill, roadside towards Perlop 1 and 2 oil palm plantations, Perak: <abbrev xmlns:xlink="http://www.w3.org/1999/xlink" content-type="institution" xlink:title="BORNEENSIS Malacology Collection" id="ABBRID0EUVDK" xlink:type="simple">BOR/MOL</abbrev> 6878/1, <abbrev xmlns:xlink="http://www.w3.org/1999/xlink" content-type="institution" xlink:title="BORNEENSIS Malacology Collection" id="ABBRID0EZVDK" xlink:type="simple">BOR/MOL</abbrev> 8387/17, <abbrev xmlns:xlink="http://www.w3.org/1999/xlink" content-type="institution" xlink:title="BORNEENSIS Malacology Collection" id="ABBRID0E5VDK" xlink:type="simple">BOR/MOL</abbrev> 8388/5, <abbrev xmlns:xlink="http://www.w3.org/1999/xlink" content-type="institution" xlink:title="BORNEENSIS Malacology Collection" id="ABBRID0EDWDK" xlink:type="simple">BOR/MOL</abbrev> 9770/11, <abbrev xmlns:xlink="http://www.w3.org/1999/xlink" content-type="institution" xlink:title="BORNEENSIS Malacology Collection" id="ABBRID0EIWDK" xlink:type="simple">BOR/MOL</abbrev> 9799/3, <abbrev xmlns:xlink="http://www.w3.org/1999/xlink" content-type="institution" xlink:title="BORNEENSIS Malacology Collection" id="ABBRID0ENWDK" xlink:type="simple">BOR/MOL</abbrev> 9833/1, <abbrev xmlns:xlink="http://www.w3.org/1999/xlink" content-type="institution" xlink:title="BORNEENSIS Malacology Collection" id="ABBRID0ESWDK" xlink:type="simple">BOR/MOL</abbrev> 9877/4. Batu Kebelah, Kampung Kenang Baru, Jalong Tinggi, Perak: <abbrev xmlns:xlink="http://www.w3.org/1999/xlink" content-type="institution" xlink:title="BORNEENSIS Malacology Collection" id="ABBRID0EXWDK" xlink:type="simple">BOR/MOL</abbrev> 6879/1, <abbrev xmlns:xlink="http://www.w3.org/1999/xlink" content-type="institution" xlink:title="BORNEENSIS Malacology Collection" id="ABBRID0E3WDK" xlink:type="simple">BOR/MOL</abbrev> 8389/5, <abbrev xmlns:xlink="http://www.w3.org/1999/xlink" content-type="institution" xlink:title="BORNEENSIS Malacology Collection" id="ABBRID0EBXDK" xlink:type="simple">BOR/MOL</abbrev> 8390/5, <abbrev xmlns:xlink="http://www.w3.org/1999/xlink" content-type="institution" xlink:title="BORNEENSIS Malacology Collection" id="ABBRID0EGXDK" xlink:type="simple">BOR/MOL</abbrev> 9546/23, <abbrev xmlns:xlink="http://www.w3.org/1999/xlink" content-type="institution" xlink:title="BORNEENSIS Malacology Collection" id="ABBRID0ELXDK" xlink:type="simple">BOR/MOL</abbrev> 9565/2, <abbrev xmlns:xlink="http://www.w3.org/1999/xlink" content-type="institution" xlink:title="BORNEENSIS Malacology Collection" id="ABBRID0EQXDK" xlink:type="simple">BOR/MOL</abbrev> 9573/5, <abbrev xmlns:xlink="http://www.w3.org/1999/xlink" content-type="institution" xlink:title="BORNEENSIS Malacology Collection" id="ABBRID0EVXDK" xlink:type="simple">BOR/MOL</abbrev> 9585/17. Lenggong, Perak: <named-content xmlns:xlink="http://www.w3.org/1999/xlink" content-type="dwc:institutional_code" xlink:type="simple">ZRC</named-content> 1997.24/4 specimens. Perak: <named-content xmlns:xlink="http://www.w3.org/1999/xlink" content-type="dwc:institutional_code" xlink:type="simple">RMNH</named-content> 153573/3, <named-content xmlns:xlink="http://www.w3.org/1999/xlink" content-type="dwc:institutional_code" xlink:type="simple">RMNH</named-content> 153574/2. Banang Pupo, Yala, Thailand: <named-content xmlns:xlink="http://www.w3.org/1999/xlink" content-type="dwc:institutional_code" xlink:type="simple">ANSP</named-content> 446394/3.</p></tp:treatment-sec><tp:treatment-sec sec-type="description" id="SECID0EOYDK"><title>Description.</title><p>
              <bold>Protoconch.</bold> Smooth.</p><p>
              <bold>Shell shape.</bold> Conical. Shell height: 5.98–7.27 mm. Shell width: 6.48–8.62 mm.</p><p>
              <bold>Spire.</bold> Spire height: 1.83–2.64 mm. Spire width: 2.80–3.39 mm. Number of whorls: up to 4 ½. Spire shape: oblong conical. Whorl periphery rounded. Umbilicus open.</p><p>
              <bold>Whorl constriction.</bold> At about 4 ¼ whorls posterior of protoconch.</p><p>
              <bold>Breathing tube.</bold> Length: 0.61–0.88 mm.</p><p>
              <bold>Aperture and peristome.</bold> Aperture circular, expanded. Aperture height: 3.06–4.32 mm. Aperture width: 2.86–4.10 mm. Peristome double, not thickened, notched at suture. Peristome orientation 43–49° oblique with respect to the coiling axis.</p><p>
              <bold>Spiral lines.</bold> Distinct. Regularly spaced. Approximately 17–35 lines per 1 mm.</p><!--PageBreak--><!--PageBreak--><p>
              <bold>Radial ribs running anterior of breathing tube.</bold> Radial ribs pronounced, evenly spaced. Approximately 8–14 ribs per 1 mm.</p><p>
              <bold>Radial ribs running perpendicular to breathing tube.</bold> Radial ribs pronounced, white and thicker than those anterior of breathing tube, evenly spaced. Approximately 9–15 ribs per 1 mm.</p><p>
              <bold>Radial ribs running posterior of breathing tube.</bold> Radial ribs pronounced, widely and regularly spaced, approximately 9–16 ribs per 1 mm. Prior to aperture, radial ribs become absent.</p><p>
              <bold>Operculum.</bold> Concave, rounded. Exterior covered with thin calcareous layer, surface finely granulated with a scattered arrangement of calcareous spikes. Interior covered with proteinaceous coating, smooth.</p><p>
              <bold>Shell colour.</bold> Whorls yellow. Peristome white.</p><p>
              <bold>Living animal.</bold> Body cream-white. Head pink. Tentacles brown.</p></tp:treatment-sec><tp:treatment-sec sec-type="habitat" id="SECID0EI1DK"><title>Habitat and ecology.</title><p>Lives on both dry and wet limestone walls. Some individuals have been spotted on tree trunks and fallen logs beside limestone cliffs. In shady forests on limestone hills.</p></tp:treatment-sec><tp:treatment-sec sec-type="distribution" id="SECID0EN1DK"><title>Distribution range and habitat.</title><p>Restricted to central and northern Perak as well as northeastern Kedah (Bukit Baling and Gunung Pulai). Elsewhere, in Yala, Thailand (<xref ref-type="bibr" rid="B69">Sykes 1903</xref>, <xref ref-type="bibr" rid="B37">Laidlaw 1928</xref>, <named-content xmlns:xlink="http://www.w3.org/1999/xlink" content-type="dwc:institutional_code" xlink:type="simple">ANSP</named-content> 446394).</p></tp:treatment-sec><tp:treatment-sec sec-type="Differential diagnosis" id="SECID0EA2DK"><title>Differential diagnosis.</title><p>
              <italic><tp:taxon-name><tp:taxon-name-part taxon-name-part-type="genus" reg="Alycaeus">Alycaeus</tp:taxon-name-part> <tp:taxon-name-part taxon-name-part-type="species" reg="perakensis">perakensis</tp:taxon-name-part></tp:taxon-name></italic> is most similar to <italic><tp:taxon-name><tp:taxon-name-part taxon-name-part-type="genus" reg="Alycaeus">Alycaeus</tp:taxon-name-part> <tp:taxon-name-part taxon-name-part-type="species" reg="roebeleni">roebeleni</tp:taxon-name-part></tp:taxon-name></italic> in conical shell shape but differs in being smaller (smaller by about 0.97 mm in shell height, 1.96 mm in shell width), aperture margins more circular and has a less expanded ultimate whorl. <italic><tp:taxon-name><tp:taxon-name-part taxon-name-part-type="genus" reg="Alycaeus">Alycaeus</tp:taxon-name-part> <tp:taxon-name-part taxon-name-part-type="species" reg="perakensis">perakensis</tp:taxon-name-part></tp:taxon-name></italic> is distinguished from <italic><tp:taxon-name><tp:taxon-name-part taxon-name-part-type="genus" reg="Alycaeus">Alycaeus</tp:taxon-name-part> <tp:taxon-name-part taxon-name-part-type="species" reg="kapayanensis">kapayanensis</tp:taxon-name-part></tp:taxon-name></italic> and <italic><tp:taxon-name><tp:taxon-name-part taxon-name-part-type="genus" reg="Alycaeus">Alycaeus</tp:taxon-name-part> <tp:taxon-name-part taxon-name-part-type="species" reg="kurauensis">kurauensis</tp:taxon-name-part></tp:taxon-name></italic> sp. n. by its much larger shell (larger by about 1.43 mm in shell height, 2.32 mm in shell width), more expanded penultimate whorl, operculum exterior with spikes and more oblique peristome. Shells of <italic><tp:taxon-name><tp:taxon-name-part taxon-name-part-type="genus" reg="Alycaeus">A.</tp:taxon-name-part> <tp:taxon-name-part taxon-name-part-type="species" reg="perakensis">perakensis</tp:taxon-name-part></tp:taxon-name></italic> vary in the degree of expansion of the ultimate whorl.</p></tp:treatment-sec><tp:treatment-sec sec-type="discussion" id="SECID0EI4DK"><title>Discussion.</title><p>Historically, the lack of access to type specimens and poor original diagnosis have led to the misidentification of <italic><tp:taxon-name><tp:taxon-name-part taxon-name-part-type="genus" reg="Alycaeus">A.</tp:taxon-name-part> <tp:taxon-name-part taxon-name-part-type="species" reg="selangoriensis">selangoriensis</tp:taxon-name-part></tp:taxon-name></italic> sp. n., <italic><tp:taxon-name><tp:taxon-name-part taxon-name-part-type="genus" reg="Alycaeus">A.</tp:taxon-name-part> <tp:taxon-name-part taxon-name-part-type="species" reg="clementsi">clementsi</tp:taxon-name-part></tp:taxon-name></italic> sp. n. and <italic><tp:taxon-name><tp:taxon-name-part taxon-name-part-type="genus" reg="Alycaeus">A.</tp:taxon-name-part> <tp:taxon-name-part taxon-name-part-type="species" reg="kapayanensis">kapayanensis</tp:taxon-name-part></tp:taxon-name></italic> as <italic><tp:taxon-name><tp:taxon-name-part taxon-name-part-type="genus" reg="Alycaeus">A.</tp:taxon-name-part> <tp:taxon-name-part taxon-name-part-type="species" reg="perakensis">perakensis</tp:taxon-name-part></tp:taxon-name></italic> (<xref ref-type="bibr" rid="B38">Laidlaw 1932</xref>, van <xref ref-type="bibr" rid="B6">Bethem Jutting 1960a</xref>, <xref ref-type="bibr" rid="B19">Clements et al. 2008</xref>). <italic><tp:taxon-name><tp:taxon-name-part taxon-name-part-type="genus" reg="Alycaeus">Alycaeus</tp:taxon-name-part> <tp:taxon-name-part taxon-name-part-type="species" reg="perakensis">perakensis</tp:taxon-name-part></tp:taxon-name></italic> shells are consistent in shell size and spire height but varies in the degree of expansion of the ultimate whorl with no particular geographic pattern. <xref ref-type="bibr" rid="B72">Tielecke (1940)</xref> used <italic><tp:taxon-name><tp:taxon-name-part taxon-name-part-type="genus" reg="Alycaeus">A.</tp:taxon-name-part> <tp:taxon-name-part taxon-name-part-type="species" reg="perakensis">perakensis</tp:taxon-name-part></tp:taxon-name></italic> as a representative species for <italic><tp:taxon-name><tp:taxon-name-part taxon-name-part-type="genus" reg="Alycaeus">Alycaeus</tp:taxon-name-part></tp:taxon-name></italic> in his comparison of cyclophorid reproductive anatomy. <xref ref-type="bibr" rid="B50">Möllendorff (1894)</xref> considered <italic><tp:taxon-name><tp:taxon-name-part taxon-name-part-type="genus" reg="Alycaeus">A.</tp:taxon-name-part> <tp:taxon-name-part taxon-name-part-type="species" reg="perakensis">perakensis</tp:taxon-name-part></tp:taxon-name></italic> to be closely related to <italic><tp:taxon-name><tp:taxon-name-part taxon-name-part-type="genus" reg="Alycaeus">A.</tp:taxon-name-part> <tp:taxon-name-part taxon-name-part-type="species" reg="roebeleni">roebeleni</tp:taxon-name-part></tp:taxon-name></italic>. <italic><tp:taxon-name><tp:taxon-name-part taxon-name-part-type="genus" reg="Alycaeus">Alycaeus</tp:taxon-name-part> <tp:taxon-name-part taxon-name-part-type="species" reg="perakensis">perakensis</tp:taxon-name-part></tp:taxon-name></italic> shells were also collected from Biserat and Banang Pupo, Yala, southern Thailand (<xref ref-type="bibr" rid="B69">Sykes 1903</xref>, <xref ref-type="bibr" rid="B37">Laidlaw 1928</xref>, <named-content xmlns:xlink="http://www.w3.org/1999/xlink" content-type="dwc:institutional_code" xlink:type="simple">ANSP</named-content> 446394).</p><fig id="F24" position="float" orientation="portrait"><label>Figure 24.</label><caption><p>
          <italic><tp:taxon-name><tp:taxon-name-part taxon-name-part-type="genus" reg="Alycaeus">Alycaeus</tp:taxon-name-part> <tp:taxon-name-part taxon-name-part-type="species" reg="perakensis">perakensis</tp:taxon-name-part></tp:taxon-name></italic> Crosse, 1879a. <bold>A–E</bold> Shell of syntype, <named-content xmlns:xlink="http://www.w3.org/1999/xlink" content-type="dwc:institutional_code" xlink:type="simple">MNHN</named-content>-IM-2000-31793 <bold>F–J</bold> Shell of <abbrev xmlns:xlink="http://www.w3.org/1999/xlink" content-type="institution" xlink:title="BORNEENSIS Malacology Collection" id="ABBRID0EVCEK" xlink:type="simple">BOR/MOL</abbrev> 8350 <bold>K–M</bold> Close up of shell of <abbrev xmlns:xlink="http://www.w3.org/1999/xlink" content-type="institution" xlink:title="BORNEENSIS Malacology Collection" id="ABBRID0E3CEK" xlink:type="simple">BOR/MOL</abbrev> 8350 <bold>N–Q</bold> Operculum of <abbrev xmlns:xlink="http://www.w3.org/1999/xlink" content-type="institution" xlink:title="BORNEENSIS Malacology Collection" id="ABBRID0EDDEK" xlink:type="simple">BOR/MOL</abbrev> 8349 <bold>R–V</bold> Shell of <abbrev xmlns:xlink="http://www.w3.org/1999/xlink" content-type="institution" xlink:title="BORNEENSIS Malacology Collection" id="ABBRID0EKDEK" xlink:type="simple">BOR/MOL</abbrev> 8355. Scale bars: <bold>A–J, K, L, R–V</bold> 1 mm; <bold>M, N–Q</bold> 0.5 mm. Photographs <bold>A–E</bold> by Manuel Caballer (reproduced herein under CC-BY 4.0 license, Project RECOLNAT, <named-content xmlns:xlink="http://www.w3.org/1999/xlink" content-type="dwc:institutional_code" xlink:type="simple">MNHN</named-content>). Photographs <bold>F–V</bold> by Junn Kitt Foon.</p></caption><graphic xmlns:xlink="http://www.w3.org/1999/xlink" xlink:href="zookeys-692-001-g024.jpg" position="float" orientation="portrait" xlink:type="simple" id="oo_150985.jpg"/></fig></tp:treatment-sec><tp:treatment-sec><!--Section generated to contain objects referenced in tp:taxon-treatment.--><fig id="F7" position="float" orientation="portrait"><label>Figure 7.</label><caption><p>Photographs of 18 living <italic><tp:taxon-name><tp:taxon-name-part taxon-name-part-type="genus" reg="Alycaeus">Alycaeus</tp:taxon-name-part></tp:taxon-name></italic> species. <bold>A–B</bold> <italic><tp:taxon-name><tp:taxon-name-part taxon-name-part-type="genus" reg="Alycaeus">Alycaeus</tp:taxon-name-part> <tp:taxon-name-part taxon-name-part-type="species" reg="balingensis">balingensis</tp:taxon-name-part></tp:taxon-name></italic> Tomlin, 1948, <abbrev xmlns:xlink="http://www.w3.org/1999/xlink" content-type="institution" xlink:title="BORNEENSIS Malacology Collection" id="ABBRID0EXGBG" xlink:type="simple">BOR/MOL</abbrev> 8356 <bold>C</bold> <italic><tp:taxon-name><tp:taxon-name-part taxon-name-part-type="genus" reg="Alycaeus">Alycaeus</tp:taxon-name-part> <tp:taxon-name-part taxon-name-part-type="species" reg="liratulus">liratulus</tp:taxon-name-part></tp:taxon-name></italic> (Preston, 1907), <abbrev xmlns:xlink="http://www.w3.org/1999/xlink" content-type="institution" xlink:title="BORNEENSIS Malacology Collection" id="ABBRID0EJHBG" xlink:type="simple">BOR/MOL</abbrev> 8334 <bold>D</bold> <italic><tp:taxon-name><tp:taxon-name-part taxon-name-part-type="genus" reg="Alycaeus">Alycaeus</tp:taxon-name-part> <tp:taxon-name-part taxon-name-part-type="species" reg="thieroti">thieroti</tp:taxon-name-part></tp:taxon-name></italic> Morgan, 1885b, <abbrev xmlns:xlink="http://www.w3.org/1999/xlink" content-type="institution" xlink:title="BORNEENSIS Malacology Collection" id="ABBRID0E2HBG" xlink:type="simple">BOR/MOL</abbrev> 6835 <bold>E</bold> <italic><tp:taxon-name><tp:taxon-name-part taxon-name-part-type="genus" reg="Alycaeus">Alycaeus</tp:taxon-name-part> <tp:taxon-name-part taxon-name-part-type="species" reg="conformis">conformis</tp:taxon-name-part></tp:taxon-name></italic> Fulton, 1902, <abbrev xmlns:xlink="http://www.w3.org/1999/xlink" content-type="institution" xlink:title="BORNEENSIS Malacology Collection" id="ABBRID0ENIBG" xlink:type="simple">BOR/MOL</abbrev> 6809 <bold>F</bold> <italic><tp:taxon-name><tp:taxon-name-part taxon-name-part-type="genus" reg="Alycaeus">Alycaeus</tp:taxon-name-part> <tp:taxon-name-part taxon-name-part-type="species" reg="gibbosulus">gibbosulus</tp:taxon-name-part></tp:taxon-name></italic> Stoliczka, 1872, <abbrev xmlns:xlink="http://www.w3.org/1999/xlink" content-type="institution" xlink:title="BORNEENSIS Malacology Collection" id="ABBRID0E6IBG" xlink:type="simple">BOR/MOL</abbrev> 6850 <bold>G</bold> <italic><tp:taxon-name><tp:taxon-name-part taxon-name-part-type="genus" reg="Alycaeus">Alycaeus</tp:taxon-name-part> <tp:taxon-name-part taxon-name-part-type="species" reg="gibbosulus">gibbosulus</tp:taxon-name-part></tp:taxon-name></italic> Stoliczka, 1872, <abbrev xmlns:xlink="http://www.w3.org/1999/xlink" content-type="institution" xlink:title="BORNEENSIS Malacology Collection" id="ABBRID0ERJBG" xlink:type="simple">BOR/MOL</abbrev> 8526 <bold>H</bold> <italic><tp:taxon-name><tp:taxon-name-part taxon-name-part-type="genus" reg="Alycaeus">Alycaeus</tp:taxon-name-part> <tp:taxon-name-part taxon-name-part-type="species" reg="jousseaumei">jousseaumei</tp:taxon-name-part></tp:taxon-name></italic> Morgan, 1885a, <abbrev xmlns:xlink="http://www.w3.org/1999/xlink" content-type="institution" xlink:title="BORNEENSIS Malacology Collection" id="ABBRID0EDKBG" xlink:type="simple">BOR/MOL</abbrev> 8341 <bold>I</bold> <italic><tp:taxon-name><tp:taxon-name-part taxon-name-part-type="genus" reg="Alycaeus">Alycaeus</tp:taxon-name-part> <tp:taxon-name-part taxon-name-part-type="species" reg="jousseaumei">jousseaumei</tp:taxon-name-part></tp:taxon-name></italic> Morgan, 1885a, <abbrev xmlns:xlink="http://www.w3.org/1999/xlink" content-type="institution" xlink:title="BORNEENSIS Malacology Collection" id="ABBRID0EVKBG" xlink:type="simple">BOR/MOL</abbrev> 8336 <bold>J</bold> <italic><tp:taxon-name><tp:taxon-name-part taxon-name-part-type="genus" reg="Alycaeus">Alycaeus</tp:taxon-name-part> <tp:taxon-name-part taxon-name-part-type="species" reg="alticola">alticola</tp:taxon-name-part></tp:taxon-name></italic> sp. n., <abbrev xmlns:xlink="http://www.w3.org/1999/xlink" content-type="institution" xlink:title="BORNEENSIS Malacology Collection" id="ABBRID0EHLBG" xlink:type="simple">BOR/MOL</abbrev> 8398 <bold>K</bold> <italic><tp:taxon-name><tp:taxon-name-part taxon-name-part-type="genus" reg="Alycaeus">Alycaeus</tp:taxon-name-part> <tp:taxon-name-part taxon-name-part-type="species" reg="charasensis">charasensis</tp:taxon-name-part></tp:taxon-name></italic> sp. n., <abbrev xmlns:xlink="http://www.w3.org/1999/xlink" content-type="institution" xlink:title="BORNEENSIS Malacology Collection" id="ABBRID0EZLBG" xlink:type="simple">BOR/MOL</abbrev> 8399 <bold>L</bold> <italic><tp:taxon-name><tp:taxon-name-part taxon-name-part-type="genus" reg="Alycaeus">Alycaeus</tp:taxon-name-part> <tp:taxon-name-part taxon-name-part-type="species" reg="clementsi">clementsi</tp:taxon-name-part></tp:taxon-name></italic> sp. n., <abbrev xmlns:xlink="http://www.w3.org/1999/xlink" content-type="institution" xlink:title="BORNEENSIS Malacology Collection" id="ABBRID0ELMBG" xlink:type="simple">BOR/MOL</abbrev> 8364 <bold>M</bold> <italic><tp:taxon-name><tp:taxon-name-part taxon-name-part-type="genus" reg="Alycaeus">Alycaeus</tp:taxon-name-part> <tp:taxon-name-part taxon-name-part-type="species" reg="costacrassa">costacrassa</tp:taxon-name-part></tp:taxon-name></italic> sp. n., <abbrev xmlns:xlink="http://www.w3.org/1999/xlink" content-type="institution" xlink:title="BORNEENSIS Malacology Collection" id="ABBRID0E4MBG" xlink:type="simple">BOR/MOL</abbrev> 6811 <bold>N</bold> <italic><tp:taxon-name><tp:taxon-name-part taxon-name-part-type="genus" reg="Alycaeus">Alycaeus</tp:taxon-name-part> <tp:taxon-name-part taxon-name-part-type="species" reg="expansus">expansus</tp:taxon-name-part></tp:taxon-name></italic> sp. n., <abbrev xmlns:xlink="http://www.w3.org/1999/xlink" content-type="institution" xlink:title="BORNEENSIS Malacology Collection" id="ABBRID0EPNBG" xlink:type="simple">BOR/MOL</abbrev> 6367 <bold>O</bold> <italic><tp:taxon-name><tp:taxon-name-part taxon-name-part-type="genus" reg="Alycaeus">Alycaeus</tp:taxon-name-part> <tp:taxon-name-part taxon-name-part-type="species" reg="kapayanensis">kapayanensis</tp:taxon-name-part></tp:taxon-name></italic> Morgan, 1885b, <abbrev xmlns:xlink="http://www.w3.org/1999/xlink" content-type="institution" xlink:title="BORNEENSIS Malacology Collection" id="ABBRID0EBOBG" xlink:type="simple">BOR/MOL</abbrev> 13005 <bold>P</bold> <italic><tp:taxon-name><tp:taxon-name-part taxon-name-part-type="genus" reg="Alycaeus">Alycaeus</tp:taxon-name-part> <tp:taxon-name-part taxon-name-part-type="species" reg="kelantanensis">kelantanensis</tp:taxon-name-part></tp:taxon-name></italic> Sykes, 1902, <abbrev xmlns:xlink="http://www.w3.org/1999/xlink" content-type="institution" xlink:title="BORNEENSIS Malacology Collection" id="ABBRID0ETOBG" xlink:type="simple">BOR/MOL</abbrev> 8325 <bold>Q</bold> <italic><tp:taxon-name><tp:taxon-name-part taxon-name-part-type="genus" reg="Alycaeus">Alycaeus</tp:taxon-name-part> <tp:taxon-name-part taxon-name-part-type="species" reg="kelantanensis">kelantanensis</tp:taxon-name-part></tp:taxon-name></italic> Sykes, 1902, <abbrev xmlns:xlink="http://www.w3.org/1999/xlink" content-type="institution" xlink:title="BORNEENSIS Malacology Collection" id="ABBRID0EFPBG" xlink:type="simple">BOR/MOL</abbrev> 6200 <bold>R</bold> <italic><tp:taxon-name><tp:taxon-name-part taxon-name-part-type="genus" reg="Alycaeus">Alycaeus</tp:taxon-name-part> <tp:taxon-name-part taxon-name-part-type="species" reg="kurauensis">kurauensis</tp:taxon-name-part></tp:taxon-name></italic> sp. n., <abbrev xmlns:xlink="http://www.w3.org/1999/xlink" content-type="institution" xlink:title="BORNEENSIS Malacology Collection" id="ABBRID0EXPBG" xlink:type="simple">BOR/MOL</abbrev> 6851 <bold>S</bold> <italic><tp:taxon-name><tp:taxon-name-part taxon-name-part-type="genus" reg="Alycaeus">Alycaeus</tp:taxon-name-part> <tp:taxon-name-part taxon-name-part-type="species" reg="perakensis">perakensis</tp:taxon-name-part></tp:taxon-name></italic> Crosse, 1879a, <abbrev xmlns:xlink="http://www.w3.org/1999/xlink" content-type="institution" xlink:title="BORNEENSIS Malacology Collection" id="ABBRID0EJQBG" xlink:type="simple">BOR/MOL</abbrev> 6852 <bold>T</bold> <italic><tp:taxon-name><tp:taxon-name-part taxon-name-part-type="genus" reg="Alycaeus">Alycaeus</tp:taxon-name-part> <tp:taxon-name-part taxon-name-part-type="species" reg="regalis">regalis</tp:taxon-name-part></tp:taxon-name></italic> sp. n., <abbrev xmlns:xlink="http://www.w3.org/1999/xlink" content-type="institution" xlink:title="BORNEENSIS Malacology Collection" id="ABBRID0E2QBG" xlink:type="simple">BOR/MOL</abbrev> 6881 <bold>U</bold> <italic><tp:taxon-name><tp:taxon-name-part taxon-name-part-type="genus" reg="Alycaeus">Alycaeus</tp:taxon-name-part> <tp:taxon-name-part taxon-name-part-type="species" reg="selangoriensis">selangoriensis</tp:taxon-name-part></tp:taxon-name></italic> sp. n., <abbrev xmlns:xlink="http://www.w3.org/1999/xlink" content-type="institution" xlink:title="BORNEENSIS Malacology Collection" id="ABBRID0ENRBG" xlink:type="simple">BOR/MOL</abbrev> 6371 <bold>V–W</bold> <italic><tp:taxon-name><tp:taxon-name-part taxon-name-part-type="genus" reg="Alycaeus">Alycaeus</tp:taxon-name-part> <tp:taxon-name-part taxon-name-part-type="species" reg="senyumensis">senyumensis</tp:taxon-name-part></tp:taxon-name></italic> sp. n., <abbrev xmlns:xlink="http://www.w3.org/1999/xlink" content-type="institution" xlink:title="BORNEENSIS Malacology Collection" id="ABBRID0E6RBG" xlink:type="simple">BOR/MOL</abbrev> 6249. All photographs by Junn Kitt Foon.</p></caption><graphic xmlns:xlink="http://www.w3.org/1999/xlink" xlink:href="zookeys-692-001-g007.jpg" position="float" orientation="portrait" xlink:type="simple" id="oo_150968.jpg"/></fig><fig id="F31" position="float" orientation="portrait"><label>Figure 31.</label><caption><p>Synoptic view of the 23 <italic><tp:taxon-name><tp:taxon-name-part taxon-name-part-type="genus" reg="Alycaeus">Alycaeus</tp:taxon-name-part></tp:taxon-name></italic> taxa in Peninsular Malaysia. Scale bar: 5 mm. Photograph of <italic><tp:taxon-name><tp:taxon-name-part taxon-name-part-type="genus" reg="Alycaeus">Alycaeus</tp:taxon-name-part> <tp:taxon-name-part taxon-name-part-type="species" reg="carinata">carinata</tp:taxon-name-part></tp:taxon-name></italic> by Thor Seng Liew. Photograph of <italic><tp:taxon-name><tp:taxon-name-part taxon-name-part-type="genus" reg="Alycaeus">Alycaeus</tp:taxon-name-part> <tp:taxon-name-part taxon-name-part-type="species" reg="altispirus">altispirus</tp:taxon-name-part></tp:taxon-name></italic> by Páll-Gergely Barna, courtesy of R. Janssen, <named-content xmlns:xlink="http://www.w3.org/1999/xlink" content-type="dwc:institutional_code" xlink:type="simple">SMF</named-content>. All other photographs by Junn Kitt Foon.</p></caption><graphic xmlns:xlink="http://www.w3.org/1999/xlink" xlink:href="zookeys-692-001-g031.jpg" position="float" orientation="portrait" xlink:type="simple" id="oo_150992.jpg"/></fig></tp:treatment-sec><ref-list><ref id="B15"><mixed-citation xmlns:xlink="http://www.w3.org/1999/xlink" xlink:type="simple">
          <person-group><name name-style="western"><surname>Chan</surname><given-names>SY</given-names></name></person-group> (<year>1998b</year>) <article-title>A brief collecting trip to Perak, West Malaysia: Part Two.</article-title> <source>The Papustyla</source> <volume>12</volume>(<issue>2</issue>): <fpage>1</fpage>–<lpage>2</lpage>.</mixed-citation></ref><ref id="B48"><mixed-citation xmlns:xlink="http://www.w3.org/1999/xlink" xlink:type="simple">
          <person-group><name name-style="western"><surname>Möllendorff</surname><given-names>von OF</given-names></name></person-group> (<year>1886</year>) <article-title>The landshells of Perak.</article-title> <source>Journal of the Asiatic Society of Bengal</source> <volume>55</volume>: <fpage>299</fpage>–<lpage>316</lpage>. <ext-link xlink:type="simple" ext-link-type="uri" xlink:href="http://www.biodiversitylibrary.org/part/145559#/summary">http://www.biodiversitylibrary.org/part/145559#/summary</ext-link></mixed-citation></ref><ref id="B69"><mixed-citation xmlns:xlink="http://www.w3.org/1999/xlink" xlink:type="simple">
          <person-group><name name-style="western"><surname>Sykes</surname><given-names>ER</given-names></name></person-group> (<year>1903</year>) <article-title>On the land operculate <tp:taxon-name><tp:taxon-name-part taxon-name-part-type="phylum">Mollusca</tp:taxon-name-part></tp:taxon-name> collected during the “Skeat Expedition” to the Malay Peninsula in 1899–1900.</article-title> <source>Proceedings of the Zoological Society of London</source> <volume>1903</volume>(<issue>1</issue>): <fpage>194</fpage>–<lpage>199</lpage>. <ext-link xlink:type="simple" ext-link-type="uri" xlink:href="http://www.biodiversitylibrary.org/part/145330#/summary">http://www.biodiversitylibrary.org/part/145330#/summary</ext-link></mixed-citation></ref><ref id="B71"><mixed-citation xmlns:xlink="http://www.w3.org/1999/xlink" xlink:type="simple">
          <person-group><name name-style="western"><surname>Tenison-Woods</surname><given-names>JE</given-names></name></person-group> (<year>1888</year>) <article-title>Malaysian land and freshwater mollusca.</article-title> <source>Proceedings of the Linnean Society of New South Wales</source> <volume>3</volume>: <fpage>1003</fpage>–<lpage>1095</lpage>. <ext-link xlink:type="simple" ext-link-type="doi" xlink:href="10.5962/bhl.title.13026">https://doi.org/10.5962/bhl.title.13026</ext-link></mixed-citation></ref><ref id="B72"><mixed-citation xmlns:xlink="http://www.w3.org/1999/xlink" xlink:type="simple">
          <person-group><name name-style="western"><surname>Tielecke</surname><given-names>H</given-names></name></person-group> (<year>1940</year>) <article-title>Anatomie, Phylogenie und Tiergeographie der Cyclophoriden.</article-title> <source>Archiv für Naturgeschichte: Zeitschrift für systematische Zoologie</source> <volume>9</volume>: <fpage>317</fpage>–<lpage>371</lpage>.</mixed-citation></ref><ref id="B25"><mixed-citation xmlns:xlink="http://www.w3.org/1999/xlink" xlink:type="simple">
          <person-group><name name-style="western"><surname>Davison</surname><given-names>GWH</given-names></name></person-group> (<year>1995</year>) <article-title>The terrestrial molluscan fauna of Temengor Forest Reserve, Hulu Perak, Malaysia.</article-title> <source>Malayan Nature Journal</source> <volume>48</volume>: <fpage>233</fpage>–<lpage>248</lpage>.</mixed-citation></ref><ref id="B64"><mixed-citation xmlns:xlink="http://www.w3.org/1999/xlink" xlink:type="simple">
          <person-group><name name-style="western"><surname>Schilthuizen</surname><given-names>M</given-names></name><name name-style="western"><surname>Vermeulen</surname><given-names>JJ</given-names></name><name name-style="western"><surname>Davison</surname><given-names>GWH</given-names></name></person-group> (<year>1999</year>) <article-title>A note on the ecology of West-Malaysian calcicolous snails (<tp:taxon-name><tp:taxon-name-part taxon-name-part-type="phylum">Mollusca</tp:taxon-name-part></tp:taxon-name>: <tp:taxon-name><tp:taxon-name-part taxon-name-part-type="class">Gastropoda</tp:taxon-name-part></tp:taxon-name>: <tp:taxon-name><tp:taxon-name-part taxon-name-part-type="family">Diplommatinidae</tp:taxon-name-part></tp:taxon-name>, <tp:taxon-name><tp:taxon-name-part taxon-name-part-type="family">Cyclophoridae</tp:taxon-name-part></tp:taxon-name>, <tp:taxon-name><tp:taxon-name-part taxon-name-part-type="family">Vertiginidae</tp:taxon-name-part></tp:taxon-name>, <tp:taxon-name><tp:taxon-name-part taxon-name-part-type="family">Streptaxidae</tp:taxon-name-part></tp:taxon-name>).</article-title> <source>Malayan Nature Journal</source> <volume>53</volume>: <fpage>351</fpage>–<lpage>354</lpage>.</mixed-citation></ref><ref id="B19"><mixed-citation xmlns:xlink="http://www.w3.org/1999/xlink" xlink:type="simple">
          <person-group><name name-style="western"><surname>Clements</surname><given-names>R</given-names></name><name name-style="western"><surname>Ng</surname><given-names>PK</given-names></name><name name-style="western"><surname>Lu</surname><given-names>XX</given-names></name><name name-style="western"><surname>Ambu</surname><given-names>S</given-names></name><name name-style="western"><surname>Schilthuizen</surname><given-names>M</given-names></name><name name-style="western"><surname>Bradshaw</surname><given-names>CJ</given-names></name></person-group> (<year>2008</year>) <article-title>Using biogeographical patterns of endemic land snails to improve conservation planning for limestone karsts.</article-title> <source>Biological Conservation</source> <volume>141</volume>(<issue>11</issue>): <fpage>2751</fpage>–<lpage>2764</lpage>. <ext-link xlink:type="simple" ext-link-type="doi" xlink:href="10.1016/j.biocon.2008.08.011">https://doi.org/10.1016/j.biocon.2008.08.011</ext-link></mixed-citation></ref><ref id="B28"><mixed-citation xmlns:xlink="http://www.w3.org/1999/xlink" xlink:type="simple">
          <person-group><name name-style="western"><surname>Foon</surname><given-names>JK</given-names></name><name name-style="western"><surname>Clements</surname><given-names>GR</given-names></name><name name-style="western"><surname>Liew</surname><given-names>TS</given-names></name></person-group> (<year>2017</year>) <article-title>Diversity and biogeography of land snails (<tp:taxon-name><tp:taxon-name-part taxon-name-part-type="phylum">Mollusca</tp:taxon-name-part></tp:taxon-name>, <tp:taxon-name><tp:taxon-name-part taxon-name-part-type="class">Gastropoda</tp:taxon-name-part></tp:taxon-name>) in the limestone hills of Perak, Peninsular Malaysia.</article-title> <source>ZooKeys</source> <volume>682</volume>: <fpage>1</fpage>–<lpage>94</lpage>. <ext-link xlink:type="simple" ext-link-type="doi" xlink:href="10.3897/zookeys.682.12999">https://doi.org/10.3897/zookeys.682.12999</ext-link></mixed-citation></ref><ref id="B49"><mixed-citation xmlns:xlink="http://www.w3.org/1999/xlink" xlink:type="simple">
          <person-group><name name-style="western"><surname>Möllendorff</surname><given-names>von OF</given-names></name></person-group> (<year>1891</year>) <article-title>On the land and freshwater shells of Perak.</article-title> <source>Proceedings of the Zoological Society of London</source> <volume>1891</volume>: <fpage>330</fpage>–<lpage>348</lpage>. <ext-link xlink:type="simple" ext-link-type="doi" xlink:href="10.1111/j.1096-3642.1891.tb01757.x">https://doi.org/10.1111/j.1096-3642.1891.tb01757.x</ext-link></mixed-citation></ref><ref id="B36"><mixed-citation xmlns:xlink="http://www.w3.org/1999/xlink" xlink:type="simple">
          <person-group><name name-style="western"><surname>Kobelt</surname><given-names>W</given-names></name><name name-style="western"><surname>von Möllendorff</surname><given-names>OF</given-names></name></person-group> (<year>1897</year>) <article-title>Catalog der gegenwärtig lebend bekannten Pneumonopomen.</article-title> <source>Nachrichtsblatt der Deutschen Malakozoologischen Gesellschaft</source> <volume>1</volume>(<issue>3</issue>): <fpage>73</fpage>–<lpage>192</lpage>. <ext-link xlink:type="simple" ext-link-type="doi" xlink:href="10.5962/bhl.title.14877">https://doi.org/10.5962/bhl.title.14877</ext-link></mixed-citation></ref><ref id="B35"><mixed-citation xmlns:xlink="http://www.w3.org/1999/xlink" xlink:type="simple">
          <person-group><name name-style="western"><surname>Kobelt</surname><given-names>W</given-names></name></person-group> (<year>1902</year>) <source>Das Tierreich. Eine Zusammenstellung und Kennzeichnung der rezenten Tierformen. In: Kobelt W (Ed.) In Verbindung mit der deutschen Zoologischen Gesellschaft herausgegeben von der Königlich Preussischen Akademie der Wissenschaften zu Berlin. <tp:taxon-name><tp:taxon-name-part taxon-name-part-type="phylum">Mollusca</tp:taxon-name-part></tp:taxon-name>: <tp:taxon-name><tp:taxon-name-part taxon-name-part-type="family">Cyclophoridae</tp:taxon-name-part></tp:taxon-name>. R.</source> <publisher-name>Friedländer und Sohn</publisher-name>, <publisher-loc>Berlin</publisher-loc>, <size units="page">662 pp</size>. <ext-link xlink:type="simple" ext-link-type="doi" xlink:href="10.5962/bhl.title.1227">https://doi.org/10.5962/bhl.title.1227</ext-link></mixed-citation></ref><ref id="B37"><mixed-citation xmlns:xlink="http://www.w3.org/1999/xlink" xlink:type="simple">
          <person-group><name name-style="western"><surname>Laidlaw</surname><given-names>FF</given-names></name></person-group> (<year>1928</year>) <article-title>A list of the Land and Fresh-water <tp:taxon-name><tp:taxon-name-part taxon-name-part-type="phylum">Mollusca</tp:taxon-name-part></tp:taxon-name> of the Malay Peninsula with notes.</article-title> <source>Journal of the Malayan Branch of the Royal Asiatic Society</source> <volume>6</volume>: <fpage>25</fpage>–<lpage>37</lpage>. <ext-link xlink:type="simple" ext-link-type="uri" xlink:href="http://www.jstor.org/stable/41559818">http://www.jstor.org/stable/41559818</ext-link></mixed-citation></ref><ref id="B14"><mixed-citation xmlns:xlink="http://www.w3.org/1999/xlink" xlink:type="simple">
          <person-group><name name-style="western"><surname>Chan</surname><given-names>SY</given-names></name></person-group> (<year>1998a</year>) <article-title>A brief collecting trip to Perak, West Malaysia: Part One.</article-title> <source>The Papustyla</source> <volume>12</volume>(<issue>1</issue>): <fpage>4</fpage>–<lpage>5</lpage>.</mixed-citation></ref><ref id="B42"><mixed-citation xmlns:xlink="http://www.w3.org/1999/xlink" xlink:type="simple">
          <person-group><name name-style="western"><surname>Maassen</surname><given-names>WJM</given-names></name></person-group> (<year>2001</year>) A preliminary checklist of the non-marine molluscs of West Malaysia. De Kreukel (extra edition 2001) 2001: 1–155.</mixed-citation></ref><ref id="B70"><mixed-citation xmlns:xlink="http://www.w3.org/1999/xlink" xlink:type="simple">
          <person-group><name name-style="western"><surname>Tarruella</surname><given-names>A</given-names></name><name name-style="western"><surname>Domènech</surname><given-names>JL</given-names></name></person-group> (<year>2011</year>) <article-title>Listado taxonómico ilustrado de la familia <tp:taxon-name><tp:taxon-name-part taxon-name-part-type="family">Cyclophoridae</tp:taxon-name-part></tp:taxon-name> J.E. Gray, 1847 (<tp:taxon-name><tp:taxon-name-part taxon-name-part-type="phylum">Mollusca</tp:taxon-name-part></tp:taxon-name>: <tp:taxon-name><tp:taxon-name-part taxon-name-part-type="class">Gastropoda</tp:taxon-name-part></tp:taxon-name>): Parte 2. La subfamilia <tp:taxon-name><tp:taxon-name-part taxon-name-part-type="subfamily">Alycaeinae</tp:taxon-name-part></tp:taxon-name> J.E. Gray, 1850.</article-title> <source>Spira</source> <volume>4</volume>(<issue>1</issue>): <fpage>71</fpage>–<lpage>76</lpage>. <ext-link xlink:type="simple" ext-link-type="uri" xlink:href="http://www.molluscat.com/assets/spira_4_12_7.pdf">http://www.molluscat.com/assets/spira_4_12_7.pdf</ext-link></mixed-citation></ref><ref id="B38"><mixed-citation xmlns:xlink="http://www.w3.org/1999/xlink" xlink:type="simple">
          <person-group><name name-style="western"><surname>Laidlaw</surname><given-names>FF</given-names></name></person-group> (<year>1932</year>) <article-title>Notes on the land-mollusca of the Batu Caves, Selangor, with descriptions of two new species.</article-title> <source>The Bulletin of the Raffles Museum</source> <volume>7</volume>: <fpage>35</fpage>–<lpage>41</lpage>. <ext-link xlink:type="simple" ext-link-type="uri" xlink:href="http://lkcnhm.nus.edu.sg/nus/pdf/PUBLICATION/Raffles%20Bulletin%20of%20Zoology/Past%20Volumes/RBZ%207(1)/07brm035-041.pdf">http://lkcnhm.nus.edu.sg/nus/pdf/PUBLICATION/Raffles%20Bulletin%20of%20Zoology/Past%20Volumes/RBZ%207(1)/07brm035-041.pdf</ext-link></mixed-citation></ref><ref id="B6"><mixed-citation xmlns:xlink="http://www.w3.org/1999/xlink" xlink:type="simple">
          <person-group><name name-style="western"><surname>Benthem Jutting</surname><given-names>van WSS</given-names></name></person-group> (<year>1960a</year>) <article-title>Some notes on land and freshwater mollusca of Malaya.</article-title> <source>Basteria</source> <volume>24</volume>(<issue>1</issue>): <fpage>10</fpage>–<lpage>20</lpage>. <ext-link xlink:type="simple" ext-link-type="uri" xlink:href="http://natuurtijdschriften.nl/record/596402">http://natuurtijdschriften.nl/record/596402</ext-link></mixed-citation></ref><ref id="B50"><mixed-citation xmlns:xlink="http://www.w3.org/1999/xlink" xlink:type="simple">
          <person-group><name name-style="western"><surname>Möllendorff</surname><given-names>von OF</given-names></name></person-group> (<year>1894</year>) <article-title>On a collection of land-shells from the Samui Islands, Gulf of Siam.</article-title> <source>Proceedings of the Zoological Society of London</source> <volume>1894</volume>: <fpage>146</fpage>–<lpage>156</lpage>. <ext-link xlink:type="simple" ext-link-type="uri" xlink:href="http://www.biodiversitylibrary.org/item/97157#215">http://www.biodiversitylibrary.org/item/97157#215</ext-link></mixed-citation></ref></ref-list></tp:taxon-treatment>
