# Supplementary material for: A review of the land snail genus Alycaeus (Gastropoda, Alycaeidae) in Peninsular Malaysia
Source: Zookeys. 2017 Aug 21;(692):1–81. doi: 10.3897/zookeys.692.14706 (PMC5672734; doi:10.3897/zookeys.692.14706)
Supplement: XML Treatment for Alycaeus selangoriensis [file zookeys.692.14706-treatment21.xml]

<!DOCTYPE tp:taxon-treatment
  PUBLIC "-//TaxonX//DTD Taxonomic Treatment Publishing DTD v0 20100105//EN" "tax-treatment-NSO.dtd">
<tp:taxon-treatment xmlns:tp="http://www.plazi.org/taxpub"><tp:treatment-meta><kwd-group><label>Taxon classification</label><kwd><named-content xmlns:xlink="http://www.w3.org/1999/xlink" content-type="kingdom">Animalia</named-content></kwd><kwd><named-content xmlns:xlink="http://www.w3.org/1999/xlink" content-type="class">Gastropoda</named-content></kwd><kwd><named-content xmlns:xlink="http://www.w3.org/1999/xlink" content-type="family">Alycaeidae</named-content></kwd></kwd-group><mixed-citation publication-type="journal"><person-group><name><surname>Foon</surname><given-names>Junn Kitt</given-names></name><name><surname>Liew</surname><given-names>Thor-Seng</given-names></name></person-group><article-title>A review of the land snail genus <italic><tp:taxon-name><tp:taxon-name-part taxon-name-part-type="genus" reg="Alycaeus">Alycaeus</tp:taxon-name-part></tp:taxon-name></italic> (<tp:taxon-name><tp:taxon-name-part taxon-name-part-type="class">Gastropoda</tp:taxon-name-part></tp:taxon-name>, <tp:taxon-name><tp:taxon-name-part taxon-name-part-type="family">Alycaeidae</tp:taxon-name-part></tp:taxon-name>) in Peninsular Malaysia</article-title><source>Zookeys</source><day>21</day><month>8</month><year>2017</year><volume>2017</volume><issue>692</issue><fpage>1</fpage><lpage>81</lpage><pub-id pub-id-type="doi">10.3897/zookeys.692.14706</pub-id></mixed-citation></tp:treatment-meta><tp:nomenclature><tp:taxon-name>
                <tp:taxon-name-part taxon-name-part-type="genus" reg="Alycaeus">Alycaeus</tp:taxon-name-part>
                <tp:taxon-name-part taxon-name-part-type="species" reg="selangoriensis">selangoriensis</tp:taxon-name-part>
                <object-id xmlns:xlink="http://www.w3.org/1999/xlink" content-type="zoobank" xlink:type="simple">http://zoobank.org/B7390E20-CC8B-4893-BC8B-7DB15521E8CC</object-id>
              </tp:taxon-name><tp:taxon-status xmlns:xlink="http://www.w3.org/1999/xlink" xlink:type="simple">sp. n.</tp:taxon-status><xref ref-type="fig" rid="F7">Figures 7U</xref><xref ref-type="fig" rid="F27">, 27</xref><xref ref-type="fig" rid="F31">, 31O</xref><!--PageBreak--><!--PageBreak--><tp:nomenclature-citation-list><tp:nomenclature-citation><tp:taxon-name>
                    <tp:taxon-name-part taxon-name-part-type="genus" reg="Alycaeus">Alycaeus</tp:taxon-name-part> <tp:taxon-name-part taxon-name-part-type="species" reg="perakensis">perakensis</tp:taxon-name-part></tp:taxon-name><comment>: <xref ref-type="bibr" rid="B38">Laidlaw 1932</xref>: 37. [not <tp:taxon-name><tp:taxon-name-part taxon-name-part-type="genus" reg="Alycaeus">Alycaeus</tp:taxon-name-part> <tp:taxon-name-part taxon-name-part-type="species" reg="perakensis">perakensis</tp:taxon-name-part></tp:taxon-name> Crosse, 1879a]</comment></tp:nomenclature-citation><tp:nomenclature-citation><tp:taxon-name>
                    <tp:taxon-name-part taxon-name-part-type="genus" reg="Alycaeus">Alycaeus</tp:taxon-name-part> (<tp:taxon-name-part taxon-name-part-type="subgenus" reg="Alycaeus">Alycaeus</tp:taxon-name-part>) <tp:taxon-name-part taxon-name-part-type="species" reg="perakensis">perakensis</tp:taxon-name-part></tp:taxon-name><comment>: <xref ref-type="bibr" rid="B13">Chan 1997</xref>: 37. [not <tp:taxon-name><tp:taxon-name-part taxon-name-part-type="genus" reg="Alycaeus">Alycaeus</tp:taxon-name-part> <tp:taxon-name-part taxon-name-part-type="species" reg="perakensis">perakensis</tp:taxon-name-part></tp:taxon-name> Crosse, 1879a]</comment></tp:nomenclature-citation><tp:nomenclature-citation><tp:taxon-name>
                    <tp:taxon-name-part taxon-name-part-type="genus" reg="Alycaeus">Alycaeus</tp:taxon-name-part> <tp:taxon-name-part taxon-name-part-type="species" reg="kapayanensis">kapayanensis</tp:taxon-name-part></tp:taxon-name><comment>: <xref ref-type="bibr" rid="B75">Venmans 1956</xref>: 83. [not <tp:taxon-name><tp:taxon-name-part taxon-name-part-type="genus" reg="Alycaeus">Alycaeus</tp:taxon-name-part> <tp:taxon-name-part taxon-name-part-type="species" reg="kapayanensis">kapayanensis</tp:taxon-name-part></tp:taxon-name> Morgan, 1885b]</comment></tp:nomenclature-citation><tp:nomenclature-citation><tp:taxon-name>
                    <tp:taxon-name-part taxon-name-part-type="genus" reg="Alycaeus">Alycaeus</tp:taxon-name-part> <tp:taxon-name-part taxon-name-part-type="species" reg="perakensis">perakensis</tp:taxon-name-part> <tp:taxon-name-part taxon-name-part-type="infraspecific-rank">var.</tp:taxon-name-part> <tp:taxon-name-part taxon-name-part-type="variety" reg="minor">minor</tp:taxon-name-part></tp:taxon-name><comment>nomen nudum, <xref ref-type="bibr" rid="B19">Clements et al. 2008</xref>: 2760.</comment></tp:nomenclature-citation></tp:nomenclature-citation-list></tp:nomenclature><tp:treatment-sec sec-type="type locality" id="SECID0EQIFK"><title>Type locality.</title><p>SGR 01 Batu Caves, Selangor (<named-content xmlns:xlink="http://www.w3.org/1999/xlink" content-type="dwc:verbatimCoordinates" xlink:type="simple"><named-content content-type="geo-json" specific-use="{&#34;type&#34;:&#34;Point&#34;,&#34;coordinates&#34;:[101.683889,3.238056]}" id="NCID0EZIFK" xlink:type="simple">3°14'17"N, 101°41'02"E</named-content></named-content>).</p></tp:treatment-sec><tp:treatment-sec sec-type="type material" id="SECID0E5IFK"><title>Type material.</title><p>
              <italic>Holotype.</italic> SGR 01 Batu Caves, Selangor: <abbrev xmlns:xlink="http://www.w3.org/1999/xlink" content-type="institution" xlink:title="BORNEENSIS Malacology Collection" id="ABBRID0EGJFK" xlink:type="simple">BOR/MOL</abbrev> 12988. <italic>Paratypes.</italic> SGR 01 Batu Caves, Selangor: <abbrev xmlns:xlink="http://www.w3.org/1999/xlink" content-type="institution" xlink:title="BORNEENSIS Malacology Collection" id="ABBRID0ENJFK" xlink:type="simple">BOR/MOL</abbrev> 6808/1, <abbrev xmlns:xlink="http://www.w3.org/1999/xlink" content-type="institution" xlink:title="BORNEENSIS Malacology Collection" id="ABBRID0ESJFK" xlink:type="simple">BOR/MOL</abbrev> 8314/9, <abbrev xmlns:xlink="http://www.w3.org/1999/xlink" content-type="institution" xlink:title="BORNEENSIS Malacology Collection" id="ABBRID0EXJFK" xlink:type="simple">BOR/MOL</abbrev> 12989/1. SGR 02 Bukit Takun, Selangor: <abbrev xmlns:xlink="http://www.w3.org/1999/xlink" content-type="institution" xlink:title="BORNEENSIS Malacology Collection" id="ABBRID0E3JFK" xlink:type="simple">BOR/MOL</abbrev> 6810/7, <abbrev xmlns:xlink="http://www.w3.org/1999/xlink" content-type="institution" xlink:title="BORNEENSIS Malacology Collection" id="ABBRID0EBKFK" xlink:type="simple">BOR/MOL</abbrev> 8318/2.</p></tp:treatment-sec><tp:treatment-sec sec-type="material" id="SECID0EGKFK"><title>Other examined materials.</title><p>SGR 01 Batu Caves, Selangor: <abbrev xmlns:xlink="http://www.w3.org/1999/xlink" content-type="institution" xlink:title="BORNEENSIS Malacology Collection" id="ABBRID0EMKFK" xlink:type="simple">BOR/MOL</abbrev> 268/2, <abbrev xmlns:xlink="http://www.w3.org/1999/xlink" content-type="institution" xlink:title="BORNEENSIS Malacology Collection" id="ABBRID0ERKFK" xlink:type="simple">BOR/MOL</abbrev> 6371/&gt;1, <abbrev xmlns:xlink="http://www.w3.org/1999/xlink" content-type="institution" xlink:title="BORNEENSIS Malacology Collection" id="ABBRID0EWKFK" xlink:type="simple">BOR/MOL</abbrev> 8315/24, <named-content xmlns:xlink="http://www.w3.org/1999/xlink" content-type="dwc:institutional_code" xlink:type="simple">ZRC</named-content> 1975.2.22.285-382/98, <named-content xmlns:xlink="http://www.w3.org/1999/xlink" content-type="dwc:institutional_code" xlink:type="simple">ZRC</named-content> <!--PageBreak-->1997.23/5, <named-content xmlns:xlink="http://www.w3.org/1999/xlink" content-type="dwc:institutional_code" xlink:type="simple">RMNH</named-content> 153568/16, <named-content xmlns:xlink="http://www.w3.org/1999/xlink" content-type="dwc:institutional_code" xlink:type="simple">ZMA</named-content> 33474/1. SGR 02 Bukit Takun, Selangor: <abbrev xmlns:xlink="http://www.w3.org/1999/xlink" content-type="institution" xlink:title="BORNEENSIS Malacology Collection" id="ABBRID0ERLFK" xlink:type="simple">BOR/MOL</abbrev> 6627/14, <abbrev xmlns:xlink="http://www.w3.org/1999/xlink" content-type="institution" xlink:title="BORNEENSIS Malacology Collection" id="ABBRID0EWLFK" xlink:type="simple">BOR/MOL</abbrev> 8317/6, <named-content xmlns:xlink="http://www.w3.org/1999/xlink" content-type="dwc:institutional_code" xlink:type="simple">ZRC</named-content> 1975.2.22.190-228/39, <named-content xmlns:xlink="http://www.w3.org/1999/xlink" content-type="dwc:institutional_code" xlink:type="simple">ZRC</named-content> 1975.2.24.403-439/37, <named-content xmlns:xlink="http://www.w3.org/1999/xlink" content-type="dwc:institutional_code" xlink:type="simple">ZRC</named-content> 1997.22/5.</p></tp:treatment-sec><tp:treatment-sec sec-type="etymology" id="SECID0EKMFK"><title>Etymology.</title><p>Named after Selangor, the state that the type locality of this species is part of.</p></tp:treatment-sec><tp:treatment-sec sec-type="description" id="SECID0EPMFK"><title>Description.</title><p>
              <bold>Protoconch.</bold> Smooth.</p><p>
              <bold>Shell shape.</bold> Conical. Shell height: 5.07–5.44 mm. Shell width: 5.06–5.88 mm.</p><!--PageBreak--><p>
              <bold>Spire.</bold> Spire height: 1.81–2.00 mm. Spire width: 2.35–2.50 mm. Number of whorls: up to 5 ¼. Spire shape: oblong conical. Whorl periphery rounded. Umbilicus open.</p><p>
              <bold>Whorl constriction.</bold> At about 5 whorls posterior of protoconch.</p><p>
              <bold>Breathing tube.</bold> Length: 0.52–0.71 mm.</p><p>
              <bold>Aperture and peristome.</bold> Aperture circular, expanded. Aperture height: 2.68–2.37 mm. Aperture width: 2.33–2.61 mm. Peristome double, not thickened, upper palatal section folded posteriorly into a wing-like structure, notched at suture. Peristome orientation 35–40° oblique with respect to the coiling axis.</p><p>
              <bold>Spiral lines.</bold> Distinct. Regularly spaced. Approximately 20–33 lines per 1 mm.</p><p>
              <bold>Radial ribs running anterior of breathing tube.</bold> Radial ribs pronounced, evenly spaced. Approximately 7–20 ribs per 1 mm.</p><p>
              <bold>Radial ribs running perpendicular to breathing tube.</bold> Radial ribs pronounced, white and thicker than those anterior of breathing tube, evenly spaced. Approximately 11–21 ribs per 1 mm.</p><p>
              <bold>Radial ribs running posterior of breathing tube.</bold> Radial ribs absent immediately posterior of constriction, becoming pronounced and evenly spaced at the middle until prior to aperture. Approximately 9–14 ribs per 1 mm.</p><p>
              <bold>Operculum.</bold> Concave, rounded. Exterior covered with thick but flaky calcareous layer, surface finely granulated. Interior proteinaceous layered, smooth, with indistinct mamilla.</p><p>
              <bold>Shell colour.</bold> Whorls yellow. Peristome white.</p><p>
              <bold>Living animal.</bold> Body cream-white. Head pinkish-brown. Tentacles reddish-brown.</p></tp:treatment-sec><tp:treatment-sec sec-type="habitat" id="SECID0EIOFK"><title>Habitat and ecology.</title><p>Lives on wet limestone walls covered with mosses, in forested areas. It can also be found in areas with substantial human disturbance such as on the limestone walls of the temple at Batu Caves.</p></tp:treatment-sec><tp:treatment-sec sec-type="distribution" id="SECID0ENOFK"><title>Distribution.</title><p>Restricted to Batu Caves and Bukit Takun, Selangor.</p></tp:treatment-sec><tp:treatment-sec sec-type="Differential diagnosis" id="SECID0ESOFK"><title>Differential diagnosis.</title><p>
              <italic><tp:taxon-name><tp:taxon-name-part taxon-name-part-type="genus" reg="Alycaeus">Alycaeus</tp:taxon-name-part> <tp:taxon-name-part taxon-name-part-type="species" reg="selangoriensis">selangoriensis</tp:taxon-name-part></tp:taxon-name></italic> sp. n. is most similar to <italic><tp:taxon-name><tp:taxon-name-part taxon-name-part-type="genus" reg="Alycaeus">A.</tp:taxon-name-part> <tp:taxon-name-part taxon-name-part-type="species" reg="kapayanensis">kapayanensis</tp:taxon-name-part></tp:taxon-name></italic> but differs in having a consistently larger shell (larger by about 0.96 mm in shell height, 1.6 mm in shell width), more expanded ultimate whorl and thicker operculum with calcareous exterior. The upper palatal section of the peristome in <italic><tp:taxon-name><tp:taxon-name-part taxon-name-part-type="genus" reg="Alycaeus">A.</tp:taxon-name-part> <tp:taxon-name-part taxon-name-part-type="species" reg="selangoriensis">selangoriensis</tp:taxon-name-part></tp:taxon-name></italic> sp. n. is always folded posteriorly and downwards, creating a wing-like extension prior to the notch at the suture, a feature not present in the simple circular expanded peristome of <italic><tp:taxon-name><tp:taxon-name-part taxon-name-part-type="genus" reg="Alycaeus">A.</tp:taxon-name-part> <tp:taxon-name-part taxon-name-part-type="species" reg="kapayanensis">kapayanensis</tp:taxon-name-part></tp:taxon-name></italic>. <italic><tp:taxon-name><tp:taxon-name-part taxon-name-part-type="genus" reg="Alycaeus">Alycaeus</tp:taxon-name-part> <tp:taxon-name-part taxon-name-part-type="species" reg="selangoriensis">selangoriensis</tp:taxon-name-part></tp:taxon-name></italic> sp. n. resembles <italic><tp:taxon-name><tp:taxon-name-part taxon-name-part-type="genus" reg="Alycaeus">A.</tp:taxon-name-part> <tp:taxon-name-part taxon-name-part-type="species" reg="perakensis">perakensis</tp:taxon-name-part></tp:taxon-name></italic> in having a moderately expanded ultimate whorl but differs in being smaller shelled (smaller by about 1.37 mm in shell height, 2.08 mm in shell width).</p></tp:treatment-sec><tp:treatment-sec sec-type="discussion" id="SECID0E1QFK"><title>Discussion.</title><p>Historically, <italic><tp:taxon-name><tp:taxon-name-part taxon-name-part-type="genus" reg="Alycaeus">Alycaeus</tp:taxon-name-part> <tp:taxon-name-part taxon-name-part-type="species" reg="selangoriensis">selangoriensis</tp:taxon-name-part></tp:taxon-name></italic> sp. n. shells have been assigned to superficially similar congeners <italic><tp:taxon-name><tp:taxon-name-part taxon-name-part-type="genus" reg="Alycaeus">A.</tp:taxon-name-part> <tp:taxon-name-part taxon-name-part-type="species" reg="perakensis">perakensis</tp:taxon-name-part></tp:taxon-name></italic> and <italic><tp:taxon-name><tp:taxon-name-part taxon-name-part-type="genus" reg="Alycaeus">A.</tp:taxon-name-part> <tp:taxon-name-part taxon-name-part-type="species" reg="kapayanensis">kapayanensis</tp:taxon-name-part></tp:taxon-name></italic> (<xref ref-type="bibr" rid="B38">Laidlaw 1932</xref>, <xref ref-type="bibr" rid="B75">Venmans 1956</xref>, <xref ref-type="bibr" rid="B13">Chan 1997</xref>, <named-content xmlns:xlink="http://www.w3.org/1999/xlink" content-type="dwc:institutional_code" xlink:type="simple">ZRC</named-content> and <named-content xmlns:xlink="http://www.w3.org/1999/xlink" content-type="dwc:institutional_code" xlink:type="simple">RMNH</named-content> collection lots). <italic><tp:taxon-name><tp:taxon-name-part taxon-name-part-type="genus" reg="Alycaeus">Alycaeus</tp:taxon-name-part> <tp:taxon-name-part taxon-name-part-type="species" reg="selangoriensis">selangoriensis</tp:taxon-name-part></tp:taxon-name></italic> sp. n. has also been labelled as “<italic><tp:taxon-name><tp:taxon-name-part taxon-name-part-type="genus" reg="Alycaeus">Alycaeus</tp:taxon-name-part> <tp:taxon-name-part taxon-name-part-type="species" reg="kapayanensis">kapayanensis</tp:taxon-name-part></tp:taxon-name> var. <tp:taxon-name><tp:taxon-name-part taxon-name-part-type="variety" reg="minor">minor</tp:taxon-name-part></tp:taxon-name></italic>”, a nomen nudum (<xref ref-type="bibr" rid="B19">Clements et al. 2008</xref>, <named-content xmlns:xlink="http://www.w3.org/1999/xlink" content-type="dwc:institutional_code" xlink:type="simple">ZRC</named-content> collection lots). <italic><tp:taxon-name><tp:taxon-name-part taxon-name-part-type="genus" reg="Alycaeus">Alycaeus</tp:taxon-name-part> <tp:taxon-name-part taxon-name-part-type="species" reg="selangoriensis">selangoriensis</tp:taxon-name-part></tp:taxon-name></italic> sp. n. is morphologically consistent in having a very expanded ultimate whorl but varies in spire height. <xref ref-type="bibr" rid="B75">Venmans (1956)</xref> described and found that the radula and jaw of <italic><tp:taxon-name><tp:taxon-name-part taxon-name-part-type="genus" reg="Alycaeus">A.</tp:taxon-name-part> <tp:taxon-name-part taxon-name-part-type="species" reg="selangoriensis">selangoriensis</tp:taxon-name-part></tp:taxon-name></italic> sp. n. differ substantially from <italic><tp:taxon-name><tp:taxon-name-part taxon-name-part-type="genus" reg="Alycaeus">A.</tp:taxon-name-part> <tp:taxon-name-part taxon-name-part-type="species" reg="thieroti">thieroti</tp:taxon-name-part></tp:taxon-name></italic> and <italic><tp:taxon-name><tp:taxon-name-part taxon-name-part-type="genus" reg="Alycaeus">A.</tp:taxon-name-part> <tp:taxon-name-part taxon-name-part-type="species" reg="conformis">conformis</tp:taxon-name-part></tp:taxon-name></italic>.</p><fig id="F27" position="float" orientation="portrait"><label>Figure 27.</label><caption><p>
          <italic><tp:taxon-name><tp:taxon-name-part taxon-name-part-type="genus" reg="Alycaeus">Alycaeus</tp:taxon-name-part> <tp:taxon-name-part taxon-name-part-type="species" reg="selangoriensis">selangoriensis</tp:taxon-name-part></tp:taxon-name></italic> sp. n. <bold>A–E</bold> Shell of holotype, <abbrev xmlns:xlink="http://www.w3.org/1999/xlink" content-type="institution" xlink:title="BORNEENSIS Malacology Collection" id="ABBRID0EHWFK" xlink:type="simple">BOR/MOL</abbrev> 12988 <bold>F–H</bold> Close up of shell of holotype, <abbrev xmlns:xlink="http://www.w3.org/1999/xlink" content-type="institution" xlink:title="BORNEENSIS Malacology Collection" id="ABBRID0EOWFK" xlink:type="simple">BOR/MOL</abbrev> 12988 <bold>I–L</bold> Operculum of paratype, <abbrev xmlns:xlink="http://www.w3.org/1999/xlink" content-type="institution" xlink:title="BORNEENSIS Malacology Collection" id="ABBRID0EVWFK" xlink:type="simple">BOR/MOL</abbrev> 6808. Scale bars: <bold>A–E, F, G, H</bold> 1 mm; <bold>I–L</bold> 0.5 mm. All photographs by Junn Kitt Foon.</p></caption><graphic xmlns:xlink="http://www.w3.org/1999/xlink" xlink:href="zookeys-692-001-g027.jpg" position="float" orientation="portrait" xlink:type="simple" id="oo_150988.jpg"/></fig><!--PageBreak--></tp:treatment-sec><tp:treatment-sec><!--Section generated to contain objects referenced in tp:taxon-treatment.--><fig id="F7" position="float" orientation="portrait"><label>Figure 7.</label><caption><p>Photographs of 18 living <italic><tp:taxon-name><tp:taxon-name-part taxon-name-part-type="genus" reg="Alycaeus">Alycaeus</tp:taxon-name-part></tp:taxon-name></italic> species. <bold>A–B</bold> <italic><tp:taxon-name><tp:taxon-name-part taxon-name-part-type="genus" reg="Alycaeus">Alycaeus</tp:taxon-name-part> <tp:taxon-name-part taxon-name-part-type="species" reg="balingensis">balingensis</tp:taxon-name-part></tp:taxon-name></italic> Tomlin, 1948, <abbrev xmlns:xlink="http://www.w3.org/1999/xlink" content-type="institution" xlink:title="BORNEENSIS Malacology Collection" id="ABBRID0EXGBG" xlink:type="simple">BOR/MOL</abbrev> 8356 <bold>C</bold> <italic><tp:taxon-name><tp:taxon-name-part taxon-name-part-type="genus" reg="Alycaeus">Alycaeus</tp:taxon-name-part> <tp:taxon-name-part taxon-name-part-type="species" reg="liratulus">liratulus</tp:taxon-name-part></tp:taxon-name></italic> (Preston, 1907), <abbrev xmlns:xlink="http://www.w3.org/1999/xlink" content-type="institution" xlink:title="BORNEENSIS Malacology Collection" id="ABBRID0EJHBG" xlink:type="simple">BOR/MOL</abbrev> 8334 <bold>D</bold> <italic><tp:taxon-name><tp:taxon-name-part taxon-name-part-type="genus" reg="Alycaeus">Alycaeus</tp:taxon-name-part> <tp:taxon-name-part taxon-name-part-type="species" reg="thieroti">thieroti</tp:taxon-name-part></tp:taxon-name></italic> Morgan, 1885b, <abbrev xmlns:xlink="http://www.w3.org/1999/xlink" content-type="institution" xlink:title="BORNEENSIS Malacology Collection" id="ABBRID0E2HBG" xlink:type="simple">BOR/MOL</abbrev> 6835 <bold>E</bold> <italic><tp:taxon-name><tp:taxon-name-part taxon-name-part-type="genus" reg="Alycaeus">Alycaeus</tp:taxon-name-part> <tp:taxon-name-part taxon-name-part-type="species" reg="conformis">conformis</tp:taxon-name-part></tp:taxon-name></italic> Fulton, 1902, <abbrev xmlns:xlink="http://www.w3.org/1999/xlink" content-type="institution" xlink:title="BORNEENSIS Malacology Collection" id="ABBRID0ENIBG" xlink:type="simple">BOR/MOL</abbrev> 6809 <bold>F</bold> <italic><tp:taxon-name><tp:taxon-name-part taxon-name-part-type="genus" reg="Alycaeus">Alycaeus</tp:taxon-name-part> <tp:taxon-name-part taxon-name-part-type="species" reg="gibbosulus">gibbosulus</tp:taxon-name-part></tp:taxon-name></italic> Stoliczka, 1872, <abbrev xmlns:xlink="http://www.w3.org/1999/xlink" content-type="institution" xlink:title="BORNEENSIS Malacology Collection" id="ABBRID0E6IBG" xlink:type="simple">BOR/MOL</abbrev> 6850 <bold>G</bold> <italic><tp:taxon-name><tp:taxon-name-part taxon-name-part-type="genus" reg="Alycaeus">Alycaeus</tp:taxon-name-part> <tp:taxon-name-part taxon-name-part-type="species" reg="gibbosulus">gibbosulus</tp:taxon-name-part></tp:taxon-name></italic> Stoliczka, 1872, <abbrev xmlns:xlink="http://www.w3.org/1999/xlink" content-type="institution" xlink:title="BORNEENSIS Malacology Collection" id="ABBRID0ERJBG" xlink:type="simple">BOR/MOL</abbrev> 8526 <bold>H</bold> <italic><tp:taxon-name><tp:taxon-name-part taxon-name-part-type="genus" reg="Alycaeus">Alycaeus</tp:taxon-name-part> <tp:taxon-name-part taxon-name-part-type="species" reg="jousseaumei">jousseaumei</tp:taxon-name-part></tp:taxon-name></italic> Morgan, 1885a, <abbrev xmlns:xlink="http://www.w3.org/1999/xlink" content-type="institution" xlink:title="BORNEENSIS Malacology Collection" id="ABBRID0EDKBG" xlink:type="simple">BOR/MOL</abbrev> 8341 <bold>I</bold> <italic><tp:taxon-name><tp:taxon-name-part taxon-name-part-type="genus" reg="Alycaeus">Alycaeus</tp:taxon-name-part> <tp:taxon-name-part taxon-name-part-type="species" reg="jousseaumei">jousseaumei</tp:taxon-name-part></tp:taxon-name></italic> Morgan, 1885a, <abbrev xmlns:xlink="http://www.w3.org/1999/xlink" content-type="institution" xlink:title="BORNEENSIS Malacology Collection" id="ABBRID0EVKBG" xlink:type="simple">BOR/MOL</abbrev> 8336 <bold>J</bold> <italic><tp:taxon-name><tp:taxon-name-part taxon-name-part-type="genus" reg="Alycaeus">Alycaeus</tp:taxon-name-part> <tp:taxon-name-part taxon-name-part-type="species" reg="alticola">alticola</tp:taxon-name-part></tp:taxon-name></italic> sp. n., <abbrev xmlns:xlink="http://www.w3.org/1999/xlink" content-type="institution" xlink:title="BORNEENSIS Malacology Collection" id="ABBRID0EHLBG" xlink:type="simple">BOR/MOL</abbrev> 8398 <bold>K</bold> <italic><tp:taxon-name><tp:taxon-name-part taxon-name-part-type="genus" reg="Alycaeus">Alycaeus</tp:taxon-name-part> <tp:taxon-name-part taxon-name-part-type="species" reg="charasensis">charasensis</tp:taxon-name-part></tp:taxon-name></italic> sp. n., <abbrev xmlns:xlink="http://www.w3.org/1999/xlink" content-type="institution" xlink:title="BORNEENSIS Malacology Collection" id="ABBRID0EZLBG" xlink:type="simple">BOR/MOL</abbrev> 8399 <bold>L</bold> <italic><tp:taxon-name><tp:taxon-name-part taxon-name-part-type="genus" reg="Alycaeus">Alycaeus</tp:taxon-name-part> <tp:taxon-name-part taxon-name-part-type="species" reg="clementsi">clementsi</tp:taxon-name-part></tp:taxon-name></italic> sp. n., <abbrev xmlns:xlink="http://www.w3.org/1999/xlink" content-type="institution" xlink:title="BORNEENSIS Malacology Collection" id="ABBRID0ELMBG" xlink:type="simple">BOR/MOL</abbrev> 8364 <bold>M</bold> <italic><tp:taxon-name><tp:taxon-name-part taxon-name-part-type="genus" reg="Alycaeus">Alycaeus</tp:taxon-name-part> <tp:taxon-name-part taxon-name-part-type="species" reg="costacrassa">costacrassa</tp:taxon-name-part></tp:taxon-name></italic> sp. n., <abbrev xmlns:xlink="http://www.w3.org/1999/xlink" content-type="institution" xlink:title="BORNEENSIS Malacology Collection" id="ABBRID0E4MBG" xlink:type="simple">BOR/MOL</abbrev> 6811 <bold>N</bold> <italic><tp:taxon-name><tp:taxon-name-part taxon-name-part-type="genus" reg="Alycaeus">Alycaeus</tp:taxon-name-part> <tp:taxon-name-part taxon-name-part-type="species" reg="expansus">expansus</tp:taxon-name-part></tp:taxon-name></italic> sp. n., <abbrev xmlns:xlink="http://www.w3.org/1999/xlink" content-type="institution" xlink:title="BORNEENSIS Malacology Collection" id="ABBRID0EPNBG" xlink:type="simple">BOR/MOL</abbrev> 6367 <bold>O</bold> <italic><tp:taxon-name><tp:taxon-name-part taxon-name-part-type="genus" reg="Alycaeus">Alycaeus</tp:taxon-name-part> <tp:taxon-name-part taxon-name-part-type="species" reg="kapayanensis">kapayanensis</tp:taxon-name-part></tp:taxon-name></italic> Morgan, 1885b, <abbrev xmlns:xlink="http://www.w3.org/1999/xlink" content-type="institution" xlink:title="BORNEENSIS Malacology Collection" id="ABBRID0EBOBG" xlink:type="simple">BOR/MOL</abbrev> 13005 <bold>P</bold> <italic><tp:taxon-name><tp:taxon-name-part taxon-name-part-type="genus" reg="Alycaeus">Alycaeus</tp:taxon-name-part> <tp:taxon-name-part taxon-name-part-type="species" reg="kelantanensis">kelantanensis</tp:taxon-name-part></tp:taxon-name></italic> Sykes, 1902, <abbrev xmlns:xlink="http://www.w3.org/1999/xlink" content-type="institution" xlink:title="BORNEENSIS Malacology Collection" id="ABBRID0ETOBG" xlink:type="simple">BOR/MOL</abbrev> 8325 <bold>Q</bold> <italic><tp:taxon-name><tp:taxon-name-part taxon-name-part-type="genus" reg="Alycaeus">Alycaeus</tp:taxon-name-part> <tp:taxon-name-part taxon-name-part-type="species" reg="kelantanensis">kelantanensis</tp:taxon-name-part></tp:taxon-name></italic> Sykes, 1902, <abbrev xmlns:xlink="http://www.w3.org/1999/xlink" content-type="institution" xlink:title="BORNEENSIS Malacology Collection" id="ABBRID0EFPBG" xlink:type="simple">BOR/MOL</abbrev> 6200 <bold>R</bold> <italic><tp:taxon-name><tp:taxon-name-part taxon-name-part-type="genus" reg="Alycaeus">Alycaeus</tp:taxon-name-part> <tp:taxon-name-part taxon-name-part-type="species" reg="kurauensis">kurauensis</tp:taxon-name-part></tp:taxon-name></italic> sp. n., <abbrev xmlns:xlink="http://www.w3.org/1999/xlink" content-type="institution" xlink:title="BORNEENSIS Malacology Collection" id="ABBRID0EXPBG" xlink:type="simple">BOR/MOL</abbrev> 6851 <bold>S</bold> <italic><tp:taxon-name><tp:taxon-name-part taxon-name-part-type="genus" reg="Alycaeus">Alycaeus</tp:taxon-name-part> <tp:taxon-name-part taxon-name-part-type="species" reg="perakensis">perakensis</tp:taxon-name-part></tp:taxon-name></italic> Crosse, 1879a, <abbrev xmlns:xlink="http://www.w3.org/1999/xlink" content-type="institution" xlink:title="BORNEENSIS Malacology Collection" id="ABBRID0EJQBG" xlink:type="simple">BOR/MOL</abbrev> 6852 <bold>T</bold> <italic><tp:taxon-name><tp:taxon-name-part taxon-name-part-type="genus" reg="Alycaeus">Alycaeus</tp:taxon-name-part> <tp:taxon-name-part taxon-name-part-type="species" reg="regalis">regalis</tp:taxon-name-part></tp:taxon-name></italic> sp. n., <abbrev xmlns:xlink="http://www.w3.org/1999/xlink" content-type="institution" xlink:title="BORNEENSIS Malacology Collection" id="ABBRID0E2QBG" xlink:type="simple">BOR/MOL</abbrev> 6881 <bold>U</bold> <italic><tp:taxon-name><tp:taxon-name-part taxon-name-part-type="genus" reg="Alycaeus">Alycaeus</tp:taxon-name-part> <tp:taxon-name-part taxon-name-part-type="species" reg="selangoriensis">selangoriensis</tp:taxon-name-part></tp:taxon-name></italic> sp. n., <abbrev xmlns:xlink="http://www.w3.org/1999/xlink" content-type="institution" xlink:title="BORNEENSIS Malacology Collection" id="ABBRID0ENRBG" xlink:type="simple">BOR/MOL</abbrev> 6371 <bold>V–W</bold> <italic><tp:taxon-name><tp:taxon-name-part taxon-name-part-type="genus" reg="Alycaeus">Alycaeus</tp:taxon-name-part> <tp:taxon-name-part taxon-name-part-type="species" reg="senyumensis">senyumensis</tp:taxon-name-part></tp:taxon-name></italic> sp. n., <abbrev xmlns:xlink="http://www.w3.org/1999/xlink" content-type="institution" xlink:title="BORNEENSIS Malacology Collection" id="ABBRID0E6RBG" xlink:type="simple">BOR/MOL</abbrev> 6249. All photographs by Junn Kitt Foon.</p></caption><graphic xmlns:xlink="http://www.w3.org/1999/xlink" xlink:href="zookeys-692-001-g007.jpg" position="float" orientation="portrait" xlink:type="simple" id="oo_150968.jpg"/></fig><fig id="F31" position="float" orientation="portrait"><label>Figure 31.</label><caption><p>Synoptic view of the 23 <italic><tp:taxon-name><tp:taxon-name-part taxon-name-part-type="genus" reg="Alycaeus">Alycaeus</tp:taxon-name-part></tp:taxon-name></italic> taxa in Peninsular Malaysia. Scale bar: 5 mm. Photograph of <italic><tp:taxon-name><tp:taxon-name-part taxon-name-part-type="genus" reg="Alycaeus">Alycaeus</tp:taxon-name-part> <tp:taxon-name-part taxon-name-part-type="species" reg="carinata">carinata</tp:taxon-name-part></tp:taxon-name></italic> by Thor Seng Liew. Photograph of <italic><tp:taxon-name><tp:taxon-name-part taxon-name-part-type="genus" reg="Alycaeus">Alycaeus</tp:taxon-name-part> <tp:taxon-name-part taxon-name-part-type="species" reg="altispirus">altispirus</tp:taxon-name-part></tp:taxon-name></italic> by Páll-Gergely Barna, courtesy of R. Janssen, <named-content xmlns:xlink="http://www.w3.org/1999/xlink" content-type="dwc:institutional_code" xlink:type="simple">SMF</named-content>. All other photographs by Junn Kitt Foon.</p></caption><graphic xmlns:xlink="http://www.w3.org/1999/xlink" xlink:href="zookeys-692-001-g031.jpg" position="float" orientation="portrait" xlink:type="simple" id="oo_150992.jpg"/></fig></tp:treatment-sec><ref-list><ref id="B38"><mixed-citation xmlns:xlink="http://www.w3.org/1999/xlink" xlink:type="simple">
          <person-group><name name-style="western"><surname>Laidlaw</surname><given-names>FF</given-names></name></person-group> (<year>1932</year>) <article-title>Notes on the land-mollusca of the Batu Caves, Selangor, with descriptions of two new species.</article-title> <source>The Bulletin of the Raffles Museum</source> <volume>7</volume>: <fpage>35</fpage>–<lpage>41</lpage>. <ext-link xlink:type="simple" ext-link-type="uri" xlink:href="http://lkcnhm.nus.edu.sg/nus/pdf/PUBLICATION/Raffles%20Bulletin%20of%20Zoology/Past%20Volumes/RBZ%207(1)/07brm035-041.pdf">http://lkcnhm.nus.edu.sg/nus/pdf/PUBLICATION/Raffles%20Bulletin%20of%20Zoology/Past%20Volumes/RBZ%207(1)/07brm035-041.pdf</ext-link></mixed-citation></ref><ref id="B13"><mixed-citation xmlns:xlink="http://www.w3.org/1999/xlink" xlink:type="simple">
          <person-group><name name-style="western"><surname>Chan</surname><given-names>SY</given-names></name></person-group> (<year>1997</year>) <article-title>Non-marine mollusks from Selangor, West Malaysia, with a comparison note on introduced species.</article-title> <source>Club Conchylia Informationen</source> <volume>29</volume>: <fpage>35</fpage>–<lpage>46</lpage>.</mixed-citation></ref><ref id="B75"><mixed-citation xmlns:xlink="http://www.w3.org/1999/xlink" xlink:type="simple">
          <person-group><name name-style="western"><surname>Venmans</surname><given-names>LAWC</given-names></name></person-group> (<year>1956</year>) <article-title>Notes on <italic><tp:taxon-name><tp:taxon-name-part taxon-name-part-type="genus">Alycaeus</tp:taxon-name-part></tp:taxon-name></italic>.</article-title> <source>Proceedings of the Malacological Society</source> <volume>32</volume>: <fpage>81</fpage>–<lpage>87</lpage>.</mixed-citation></ref><ref id="B19"><mixed-citation xmlns:xlink="http://www.w3.org/1999/xlink" xlink:type="simple">
          <person-group><name name-style="western"><surname>Clements</surname><given-names>R</given-names></name><name name-style="western"><surname>Ng</surname><given-names>PK</given-names></name><name name-style="western"><surname>Lu</surname><given-names>XX</given-names></name><name name-style="western"><surname>Ambu</surname><given-names>S</given-names></name><name name-style="western"><surname>Schilthuizen</surname><given-names>M</given-names></name><name name-style="western"><surname>Bradshaw</surname><given-names>CJ</given-names></name></person-group> (<year>2008</year>) <article-title>Using biogeographical patterns of endemic land snails to improve conservation planning for limestone karsts.</article-title> <source>Biological Conservation</source> <volume>141</volume>(<issue>11</issue>): <fpage>2751</fpage>–<lpage>2764</lpage>. <ext-link xlink:type="simple" ext-link-type="doi" xlink:href="10.1016/j.biocon.2008.08.011">https://doi.org/10.1016/j.biocon.2008.08.011</ext-link></mixed-citation></ref></ref-list></tp:taxon-treatment>
