# Supplementary material for: A review of the land snail genus Alycaeus (Gastropoda, Alycaeidae) in Peninsular Malaysia
Source: Zookeys. 2017 Aug 21;(692):1–81. doi: 10.3897/zookeys.692.14706 (PMC5672734; doi:10.3897/zookeys.692.14706)
Supplement: XML Treatment for Alycaeus virgogravida [file zookeys.692.14706-treatment24.xml]

<!DOCTYPE tp:taxon-treatment
  PUBLIC "-//TaxonX//DTD Taxonomic Treatment Publishing DTD v0 20100105//EN" "tax-treatment-NSO.dtd">
<tp:taxon-treatment xmlns:tp="http://www.plazi.org/taxpub"><tp:treatment-meta><kwd-group><label>Taxon classification</label><kwd><named-content xmlns:xlink="http://www.w3.org/1999/xlink" content-type="kingdom">Animalia</named-content></kwd><kwd><named-content xmlns:xlink="http://www.w3.org/1999/xlink" content-type="class">Gastropoda</named-content></kwd><kwd><named-content xmlns:xlink="http://www.w3.org/1999/xlink" content-type="family">Alycaeidae</named-content></kwd></kwd-group><mixed-citation publication-type="journal"><person-group><name><surname>Foon</surname><given-names>Junn Kitt</given-names></name><name><surname>Liew</surname><given-names>Thor-Seng</given-names></name></person-group><article-title>A review of the land snail genus <italic><tp:taxon-name><tp:taxon-name-part taxon-name-part-type="genus" reg="Alycaeus">Alycaeus</tp:taxon-name-part></tp:taxon-name></italic> (<tp:taxon-name><tp:taxon-name-part taxon-name-part-type="class">Gastropoda</tp:taxon-name-part></tp:taxon-name>, <tp:taxon-name><tp:taxon-name-part taxon-name-part-type="family">Alycaeidae</tp:taxon-name-part></tp:taxon-name>) in Peninsular Malaysia</article-title><source>Zookeys</source><day>21</day><month>8</month><year>2017</year><volume>2017</volume><issue>692</issue><fpage>1</fpage><lpage>81</lpage><pub-id pub-id-type="doi">10.3897/zookeys.692.14706</pub-id></mixed-citation></tp:treatment-meta><tp:nomenclature><tp:taxon-name>
                <tp:taxon-name-part taxon-name-part-type="genus" reg="Alycaeus">Alycaeus</tp:taxon-name-part>
                <tp:taxon-name-part taxon-name-part-type="species" reg="virgogravida">virgogravida</tp:taxon-name-part>
                <object-id xmlns:xlink="http://www.w3.org/1999/xlink" content-type="zoobank" xlink:type="simple">http://zoobank.org/5A58FAD8-6020-49FE-87CB-21D245D8EEC6</object-id>
              </tp:taxon-name><tp:taxon-status xmlns:xlink="http://www.w3.org/1999/xlink" xlink:type="simple">sp. n.</tp:taxon-status><xref ref-type="fig" rid="F30">Figures 30</xref><xref ref-type="fig" rid="F31">, 31S</xref></tp:nomenclature><tp:treatment-sec sec-type="type locality" id="SECID0EW4GK"><title>Type locality.</title><p>Limestone hill at east side of Pulau Dayang Bunting, off Langkawi Island, Kedah (<named-content xmlns:xlink="http://www.w3.org/1999/xlink" content-type="dwc:verbatimCoordinates" xlink:type="simple"><named-content content-type="geo-json" specific-use="{&#34;type&#34;:&#34;Point&#34;,&#34;coordinates&#34;:[99.784444,6.207222]}" id="NCID0E64GK" xlink:type="simple">6°12'26"N, 99°47'04"E</named-content></named-content>).</p></tp:treatment-sec><tp:treatment-sec sec-type="type material" id="SECID0EE5GK"><title>Type material.</title><p>
              <italic>Holotype.</italic> Limestone hill at east side of Pulau Dayang Bunting, off Langkawi Island, Kedah: <abbrev xmlns:xlink="http://www.w3.org/1999/xlink" content-type="institution" xlink:title="BORNEENSIS Malacology Collection" id="ABBRID0EM5GK" xlink:type="simple">BOR/MOL</abbrev> 12978. <italic>Paratypes.</italic> Limestone hill at east side of Pulau Dayang Bunting, off Langkawi Island, Kedah: <abbrev xmlns:xlink="http://www.w3.org/1999/xlink" content-type="institution" xlink:title="BORNEENSIS Malacology Collection" id="ABBRID0ET5GK" xlink:type="simple">BOR/MOL</abbrev> 12979/1, <abbrev xmlns:xlink="http://www.w3.org/1999/xlink" content-type="institution" xlink:title="BORNEENSIS Malacology Collection" id="ABBRID0EY5GK" xlink:type="simple">BOR/MOL</abbrev> 6248/6.</p></tp:treatment-sec><tp:treatment-sec sec-type="etymology" id="SECID0E45GK"><title>Etymology.</title><p>Latin, meaning pregnant maiden. Named after the type locality, Pulau Dayang Bunting, meaning island of the pregnant maiden.</p></tp:treatment-sec><tp:treatment-sec sec-type="description" id="SECID0EC6GK"><title>Description.</title><p>
              <bold>Protoconch.</bold> Smooth.</p><p>
              <bold>Shell shape.</bold> Conical. Shell height: 4.71–5.14 mm. Shell width: 4.44–4.97 mm.</p><p>
              <bold>Spire.</bold> Spire height: 1.68–1.77 mm. Spire width: 2.19–2.50 mm. Number of whorls: up to 4 ½. Spire shape: oblong conical. Whorl periphery rounded. Umbilicus open.</p><p>
              <bold>Whorl constriction.</bold> At about 4 ¼ whorls posterior of protoconch.</p><p>
              <bold>Breathing tube.</bold> Length: 0.49–0.51 mm.</p><p>
              <bold>Aperture and peristome.</bold> Aperture circular, expanded. Aperture height: 2.10–2.36 mm. Aperture width: 2.10–2.29 mm. Peristome double, not thickened, notched at suture. Peristome orientation 29–33° oblique with respect to the coiling axis.</p><p>
              <bold>Spiral lines.</bold> Distinct. Regularly spaced. Approximately 18–34 lines per 1 mm.</p><p>
              <bold>Radial ribs running anterior of breathing tube.</bold> Radial ribs pronounced, evenly spaced. Approximately 11–15 ribs per 1 mm.</p><p>
              <bold>Radial ribs running perpendicular to breathing tube.</bold> Radial ribs pronounced and thicker than those anterior of breathing tube, evenly spaced. Approximately 14–17 ribs per 1 mm.</p><p>
              <bold>Radial ribs running posterior of breathing tube.</bold> Radial ribs pronounced, unevenly spaced throughout.</p><p>
              <bold>Operculum.</bold> Concave, rounded. Exterior calcareous layer thick, smooth and polished. Exterior nucleus punctured through, with a cup-like projection. Four concentric ridges were distributed in the tunnel within the thick, cup-like projection. Interior calcareous, with dense concentric circles of multimellae, nucleus punctured through. Operculum edge teethed, etched with regularly spaced grooves.</p><p>
              <bold>Shell colour.</bold> Whorls yellow. Peristome white.</p><!--PageBreak--><p>
              <bold>Living animal.</bold> Unknown.</p></tp:treatment-sec><tp:treatment-sec sec-type="habitat" id="SECID0E2AHK"><title>Habitat and ecology.</title><p>Unknown.</p></tp:treatment-sec><tp:treatment-sec sec-type="distribution" id="SECID0EABHK"><title>Distribution range.</title><p>Known only from the type locality Pulau Dayang Bunting, Langkawi archipelago.</p><!--PageBreak--><!--PageBreak--></tp:treatment-sec><tp:treatment-sec sec-type="Differential diagnsosis" id="SECID0EHBHK"><title>Differential diagnsosis.</title><p>
              <italic><tp:taxon-name><tp:taxon-name-part taxon-name-part-type="genus" reg="Alycaeus">Alycaeus</tp:taxon-name-part> <tp:taxon-name-part taxon-name-part-type="species" reg="virgogravida">virgogravida</tp:taxon-name-part></tp:taxon-name></italic> sp. n. is similar to <italic><tp:taxon-name><tp:taxon-name-part taxon-name-part-type="genus" reg="Alycaeus">A.</tp:taxon-name-part> <tp:taxon-name-part taxon-name-part-type="species" reg="kapayanensis">kapayanensis</tp:taxon-name-part></tp:taxon-name></italic> in having a conical shell but is distinguished by its more expanded whorls, spacing of radial and spiral ribs, and notably, the thick, calcareous operculum with cup-shaped nucleus. <italic><tp:taxon-name><tp:taxon-name-part taxon-name-part-type="genus" reg="Alycaeus">Alycaeus</tp:taxon-name-part> <tp:taxon-name-part taxon-name-part-type="species" reg="virgogravida">virgogravida</tp:taxon-name-part></tp:taxon-name></italic> sp. n. is distinguished from the globose-shelled <italic><tp:taxon-name><tp:taxon-name-part taxon-name-part-type="genus" reg="Alycaeus">Alycaeus</tp:taxon-name-part> <tp:taxon-name-part taxon-name-part-type="species" reg="liratulus">liratulus</tp:taxon-name-part></tp:taxon-name></italic>, the only other species in Peninsular Malaysia with cup-shaped operculum nucleus, by its conical shell.</p></tp:treatment-sec><tp:treatment-sec sec-type="discussion" id="SECID0EZCHK"><title>Discussion.</title><p>
              <italic><tp:taxon-name><tp:taxon-name-part taxon-name-part-type="genus" reg="Alycaeus">Alycaeus</tp:taxon-name-part> <tp:taxon-name-part taxon-name-part-type="species" reg="virgogravida">virgogravida</tp:taxon-name-part></tp:taxon-name></italic> sp. n. is the only small, conical and yellow <italic><tp:taxon-name><tp:taxon-name-part taxon-name-part-type="genus" reg="Alycaeus">Alycaeus</tp:taxon-name-part></tp:taxon-name></italic> species in Peninsular Malaysia with cup-shaped operculum.</p><fig id="F30" position="float" orientation="portrait"><label>Figure 30.</label><caption><p>
          <italic><tp:taxon-name><tp:taxon-name-part taxon-name-part-type="genus" reg="Alycaeus">Alycaeus</tp:taxon-name-part> <tp:taxon-name-part taxon-name-part-type="species" reg="virgogravida">virgogravida</tp:taxon-name-part></tp:taxon-name></italic> sp. n. <bold>A–E</bold> Shell of holotype, <abbrev xmlns:xlink="http://www.w3.org/1999/xlink" content-type="institution" xlink:title="BORNEENSIS Malacology Collection" id="ABBRID0EGEHK" xlink:type="simple">BOR/MOL</abbrev> 12978 <bold>F–H</bold> Close up of shell of holotype, <abbrev xmlns:xlink="http://www.w3.org/1999/xlink" content-type="institution" xlink:title="BORNEENSIS Malacology Collection" id="ABBRID0ENEHK" xlink:type="simple">BOR/MOL</abbrev> 12978 <bold>I–L</bold> Operculum of holotype, <abbrev xmlns:xlink="http://www.w3.org/1999/xlink" content-type="institution" xlink:title="BORNEENSIS Malacology Collection" id="ABBRID0EUEHK" xlink:type="simple">BOR/MOL</abbrev> 12978. Scale bars: <bold>A–E, F, G</bold> 1 mm; <bold>H, I–L</bold> 0.5 mm. All photographs by Junn Kitt Foon.</p></caption><graphic xmlns:xlink="http://www.w3.org/1999/xlink" xlink:href="zookeys-692-001-g030.jpg" position="float" orientation="portrait" xlink:type="simple" id="oo_150991.jpg"/></fig><fig id="F31" position="float" orientation="portrait"><label>Figure 31.</label><caption><p>Synoptic view of the 23 <italic><tp:taxon-name><tp:taxon-name-part taxon-name-part-type="genus" reg="Alycaeus">Alycaeus</tp:taxon-name-part></tp:taxon-name></italic> taxa in Peninsular Malaysia. Scale bar: 5 mm. Photograph of <italic><tp:taxon-name><tp:taxon-name-part taxon-name-part-type="genus" reg="Alycaeus">Alycaeus</tp:taxon-name-part> <tp:taxon-name-part taxon-name-part-type="species" reg="carinata">carinata</tp:taxon-name-part></tp:taxon-name></italic> by Thor Seng Liew. Photograph of <italic><tp:taxon-name><tp:taxon-name-part taxon-name-part-type="genus" reg="Alycaeus">Alycaeus</tp:taxon-name-part> <tp:taxon-name-part taxon-name-part-type="species" reg="altispirus">altispirus</tp:taxon-name-part></tp:taxon-name></italic> by Páll-Gergely Barna, courtesy of R. Janssen, <named-content xmlns:xlink="http://www.w3.org/1999/xlink" content-type="dwc:institutional_code" xlink:type="simple">SMF</named-content>. All other photographs by Junn Kitt Foon.</p></caption><graphic xmlns:xlink="http://www.w3.org/1999/xlink" xlink:href="zookeys-692-001-g031.jpg" position="float" orientation="portrait" xlink:type="simple" id="oo_150992.jpg"/></fig></tp:treatment-sec></tp:taxon-treatment>
