# Supplementary material for: A review of the land snail genus Alycaeus (Gastropoda, Alycaeidae) in Peninsular Malaysia
Source: Zookeys. 2017 Aug 21;(692):1–81. doi: 10.3897/zookeys.692.14706 (PMC5672734; doi:10.3897/zookeys.692.14706)
Supplement: Supplementary material 1 — List of names and coordinates of localities visited during fieldwork in 2016 [file zookeys-692-001-s001.csv]

Hill code (Liew et al. 2016)	Locality name	X coordinate	Y coordinate
KDH01	Gunung Baling	5.672104	100.901209
KDH02	Gunung Pulai	5.687151	100.887155
KDH04	Gunung Keriang	6.188381	100.335411
KDH05	Bukit Hantu	6.354363	100.302368
KDH06	Bukit Kechil	6.36935	100.306057
KDH10	Bukit Keplu	6.394787	100.31656
KTN01	Gunung Reng	5.715025	101.744941
KTN06	Gua Ikan	5.354024	102.025923
KTN134	Gua Batu Boh Hill (Wang at centre)	4.86765	101.96581
KTN136	Gua Musang	4.884055	101.970963
KTN149	unnnamed, by roadside	5.013052	101.980156
KTN16	Gua Kurap	5.292621	102.024358
KTN176	Batu Lesong	5.08667	101.97385
KTN211	Gua Pasuk	4.895555	101.763011
KTN24	Gua Bertam	5.15358	102.05219
KTN45	unnamed behind Kg Bayu	5.092452	102.219444
KTN84	Hill opposite quarry Bukit Sejuk	4.89747	102.138822
KTN95	G Panjang (Kg Lepan Jaya)	4.791532	101.99485
mykarst-004	unnamed, inside Sg Terah Plantation	4.984756	101.953974
mykarst-009	Gua Senarip	4.877417	101.76246
mykarst-011	unnamed behind Kg Bayu	5.094191	102.222709
mykarst-016	Hill S of road, Chegar Perah	4.485203	101.966477
mykarst-024	Banjaran Hot Springs entrance, Tambun	4.62952	101.155793
mykarst-027	Gunung Kanthan N	4.78158	101.121072
mykarst-065	Batu Baung/Balong	3.7088	101.85795
mykarst-125	outcrop near Gunung Lang	4.627373	101.089685
mykarst-168	Aring 2 kampung hill	4.923601	102.177942
mykarst-186	Kg Batu Papan Hill	4.85312	101.95251
mykarst-189	Iskandar Polo Club Hill	4.5865	101.15091
PHG01	Kota Gelanggi	3.889974	102.480748
PHG02	Gunung Senyum	3.69732	102.434206
PHG03	Gunung Jebak Puyuh	3.696458	102.450928
PHG05	Bukit Cintamanis	3.44693	102.01328
PHG06	Bukit Serdam	3.833584	101.925979
PHG07	Gua Kechil	3.836903	101.933047
PHG08	Gunung Panas	3.836673	101.942514
PHG15	Gua Bama	4.194556	101.965272
PHG16	Gua Sai	4.20958	101.98531
PHG33	Gua Panjang, Merapoh	4.586991	101.991011
PHG35	Gua Jibuk, Merapoh	4.641731	101.991811
PHG40	Gua Layang, Merapoh	4.686913	102.006873
PHG72	Bukit Panching	3.891514	103.140516
PHG73	Gua Charas	3.910076	103.14747
PHG74	Bukit Sagu	3.983658333	103.1441528
PHG75	Bukit Tenggek	4.014402778	103.1594639
PHG77	Bukit Mengapur	3.74678	102.83833
PRK01	Gunung Tempurung	4.41686	101.187602
PRK18	Gunung Lanno	4.520961	101.148754
PRK23	Gunung Rapat	4.561516	101.113635
PRK28	Gunung Cheroh	4.609003	101.083803
PRK34	Gunung Tasek	4.643543	101.099895
PRK42	Gunung Bercham	4.645127	101.134134
PRK47	Gunung Kanthan S	4.7616	101.121105
PRK55	Gunung Pondok	4.782486	100.83563
PRK59	Batu Kurau	4.927711	100.81853
PRK64	Gua Tok Giring	5.119207	100.972458
PRS11	Bukit Tok Seri	6.560646	100.243449
PRS12	Bukit Wang Pisang	6.564873	100.239649
PRS17	Gunung Chabang	6.5974	100.25463
PRS19	Bukit Chuping	6.49263	100.263976
PRS36	Bukit Lagi	6.413233	100.193086
PRS40	Bukit Merbok	6.47362	100.18568
PRS46	Bukit Papan	6.410639	100.144081
PRS64	Bukit Ayer, central Wang Ulu	6.545692	100.166565
PRS64	Gua Kelam (Kaki Bukit), N Wang Ulu	6.64427	100.202717
SGR01	Batu Caves	3.239623	101.6814
SGR02	Bukit Takun	3.30258	101.63406
NA	Hill E of Gua Senarip	4.884521	101.76775
NA	Hill at Junction to Kg Ingin Maju	5.208603	102.031209
NA	Cliff N of Junction at Kg Ingin Maju	5.212575	102.03064
NA	Aring 4 karsts	5.00332	102.196585
NA	Gua Gendang	5.645608	100.962657
NA	Kg Pahit Outcrop	5.603826	101.047293
NA	Sg Siput Hospital hill	4.830767	101.059077
NA	Hill in Perlop plantation, opposite cemetery	4.861002	101.1324
NA	�Bat Cave� Hill towards Felcra Perlop 1 & 2	4.906136	101.147556
NA	Batu Kebelah, Kg Kenang Baru	4.853801	101.186014
NA	Outcrop beside Sg Korbu, near Kg Kenang Baru	4.849339	101.185558
NA	Botanic Gardens, Penang Island	5.442373	100.286589
NA	Hill N of road, Chegar Perah	4.4905	101.97346
