# Supplementary material for: A review of the land snail genus Alycaeus (Gastropoda, Alycaeidae) in Peninsular Malaysia
Source: Zookeys. 2017 Aug 21;(692):1–81. doi: 10.3897/zookeys.692.14706 (PMC5672734; doi:10.3897/zookeys.692.14706)
Supplement: Supplementary material 2 — List of specimen measurements used for this study [file zookeys-692-001-s002.xlsx]

## Sheet: supplementary_material_2_measur
species	locality	accession no.	specimen_uniqueID	status	shell height	shell width	height of last whorl	spire height	spire width	height of aperture	width of aperture	number of whorls	position of whorl constriction	length of breathing tube	spiral lines spacing	radial ribs spacing anterior of breathing tube	radial ribs spacing perpendicular of breathing tube	radial ribs spacing posterior of breathing tube	peristome orientation	notes
alycaeus alticola	PHG 77 MENGAPUR	BOR/MOL 12977	a	HOLOTYPE	5.0765	5.4545	3.433	1.6435	2.32	2.451	2.451	5	4.8	0.58	31	11	10	15	35	All characters measured
alycaeus alticola	PHG 77 MENGAPUR	BOR/MOL 8398	a	PARATYPE	5.894	5.6915	3.7475	2.1465	2.7095	2.692	2.639	NA	NA	NA	NA	NA	NA	NA	NA	Some characters measured (shell height, shell width, height of last whorl, spire height, spire width, height of aperture, width of aperture only)
alycaeus alticola	PHG 77 MENGAPUR	BOR/MOL 8398	b	PARATYPE	5.582	5.6345	3.601	1.981	2.509	2.5375	2.5815	NA	NA	NA	NA	NA	NA	NA	NA	Some characters measured (shell height, shell width, height of last whorl, spire height, spire width, height of aperture, width of aperture only)
alycaeus alticola	PHG 77 MENGAPUR	BOR/MOL 8398	c	PARATYPE	5.725	5.3465	3.7695	1.9555	2.616	2.563	2.563	NA	NA	NA	NA	NA	NA	NA	NA	Some characters measured (shell height, shell width, height of last whorl, spire height, spire width, height of aperture, width of aperture only)
alycaeus alticola	PHG 77 MENGAPUR	BOR/MOL 8398	d	PARATYPE	5.1065	5.036	3.363	1.7435	2.377	2.4395	2.3165	5	4.8	0.42	26	13	14	14	37	All characters measured
alycaeus alticola	PHG 77 MENGAPUR	BOR/MOL 8398	e	PARATYPE	5.3705	5.4495	3.5745	1.796	2.474	2.4825	2.474	NA	NA	NA	NA	NA	NA	NA	NA	Some characters measured (shell height, shell width, height of last whorl, spire height, spire width, height of aperture, width of aperture only)
alycaeus alticola	PHG 77 MENGAPUR	BOR/MOL 8398	f	PARATYPE	5.5005	5.43	3.573	1.9275	2.4995	2.484	2.422	5	4.8	0.54	43	10	14	14	38	All characters measured
alycaeus alticola	PHG 77 MENGAPUR	BOR/MOL 8398	g	PARATYPE	5.432	5.221	3.3365	2.0955	2.4825	2.4565	2.465	NA	NA	NA	NA	NA	NA	NA	NA	Some characters measured (shell height, shell width, height of last whorl, spire height, spire width, height of aperture, width of aperture only)
alycaeus alticola	PHG 77 MENGAPUR	BOR/MOL 8398	h	PARATYPE	5.1855	5.256	3.3455	1.84	2.3685	2.3955	2.387	NA	NA	NA	NA	NA	NA	NA	NA	Some characters measured (shell height, shell width, height of last whorl, spire height, spire width, height of aperture, width of aperture only)
alycaeus alticola	PHG 77 MENGAPUR	BOR/MOL 8398	i	PARATYPE	5.8395	5.399	3.611	2.2285	2.616	2.519	2.475	5	4.8	0.42	44	14	15	10	36	All characters measured
alycaeus alticola	PHG 77 MENGAPUR	BOR/MOL 6888	a	PARATYPE	6.037	5.87	3.8545	2.1825	2.64	2.695	2.7215	5	4.8	0.47	22	11	9	7	38	All characters measured
alycaeus altispirus	KELANTAN	SMF 109738	a	LECTOTYPE	6.4	6.3	4.03	2.37	2.68	2.87	3.36	5.5	5.3	0.77	NA	8	16	10	36	All characters measured
alycaeus balingensis	KDH 01 BALING	NHMUK 1948.10.2.4	a	TYPE	4.745	5.106	3.638	1.234	2.085	2.596	2.723	NA	NA	NA	NA	NA	NA	NA	NA	Some characters measured (shell height, shell width, height of last whorl, spire height, spire width, height of aperture, width of aperture only)
alycaeus balingensis	MYKARST-171 TEMENGOR	BOR/MOL 6245	a	ADDITIONAL EXAMINED MATERIAL	5.3405	5.6875	3.936	1.4045	2.2685	3.0505	3.0505	4.1	3.8	0.82	NA	11	8	2	4	All characters measured
alycaeus balingensis	KDH 01 BALING	BOR/MOL 8357	a	TOPOTYPE	5.231	5.399	3.844	1.387	2.156	2.9335	2.9865	4.1	3.8	0.72	NA	14	10	4	4	All characters measured
alycaeus balingensis	KDH 01 BALING	BOR/MOL 8357	b	TOPOTYPE	5.3275	5.2315	3.95	1.3775	2.206	2.9295	2.9035	NA	NA	NA	NA	NA	NA	NA	NA	Some characters measured (shell height, shell width, height of last whorl, spire height, spire width, height of aperture, width of aperture only)
alycaeus balingensis	KDH 01 BALING	BOR/MOL 8357	c	TOPOTYPE	5.3385	5.452	3.9775	1.361	2.3205	3.0885	2.931	NA	NA	NA	NA	NA	NA	NA	NA	Some characters measured (shell height, shell width, height of last whorl, spire height, spire width, height of aperture, width of aperture only)
alycaeus balingensis	KDH 01 BALING	BOR/MOL 8357	d	TOPOTYPE	5.356	5.696	3.995	1.361	2.268	2.9395	3.0795	NA	NA	NA	NA	NA	NA	NA	NA	Some characters measured (shell height, shell width, height of last whorl, spire height, spire width, height of aperture, width of aperture only)
alycaeus balingensis	KDH 01 BALING	BOR/MOL 8357	e	TOPOTYPE	5.877	5.938	4.386	1.491	2.4675	3.0085	3.165	4.1	3.8	0.7	NA	9	8	4	4	All characters measured
alycaeus balingensis	KDH 02 PULAI	BOR/MOL 8361	a	ADDITIONAL EXAMINED MATERIAL	5.6375	5.803	4.0925	1.545	2.452	3.002	3.124	NA	NA	NA	NA	NA	NA	NA	NA	Some characters measured (shell height, shell width, height of last whorl, spire height, spire width, height of aperture, width of aperture only)
alycaeus balingensis	KDH 02 PULAI	BOR/MOL 8361	b	ADDITIONAL EXAMINED MATERIAL	5.853	6.0015	4.2745	1.5785	2.5385	3.1315	3.2275	4.1	3.8	0.7	NA	12	7	3	4	All characters measured
alycaeus balingensis	KDH 02 PULAI	BOR/MOL 8361	c	ADDITIONAL EXAMINED MATERIAL	5.4215	5.2035	3.861	1.5605	2.266	2.7805	2.693	4.1	3.8	0.82	NA	16	8	4	8	All characters measured
alycaeus balingensis	KDH 02 PULAI	BOR/MOL 8361	d	ADDITIONAL EXAMINED MATERIAL	5.234	5.792	3.8905	1.3435	2.2855	3.0705	3.0705	NA	NA	NA	NA	NA	NA	NA	NA	Some characters measured (shell height, shell width, height of last whorl, spire height, spire width, height of aperture, width of aperture only)
alycaeus carinata	PHG 74 SAGU	RMNH 104427	a	PARATYPE	3.026	4.539	2.096	0.93	1.765	2.243	2.038	4	3.8	0.3	25	NA	13	NA	30-55	All characters measured
alycaeus charasensis	PHG 73 CHARAS	BOR/MOL 267	a	PARATYPE	5.263	5.73	3.6935	1.5695	2.521	2.6535	2.521	5	4.9	0.52	45	NA	15	10	43	All characters measured
alycaeus charasensis	PHG 73 CHARAS	BOR/MOL 267	b	PARATYPE	5.5385	6.36	3.5335	2.005	2.6855	2.8885	2.8	5	4.9	0.57	19	NA	12	9	38	All characters measured
alycaeus charasensis	PHG 73 CHARAS	BOR/MOL 6891	a	PARATYPE	5.201	5.924	3.4645	1.7365	2.574	2.777	2.7065	5	4.9	0.55	40	NA	14	7	39	All characters measured
alycaeus charasensis	PHG 73 CHARAS	BOR/MOL 12981	a	HOLOTYPE	5.5575	5.821	3.4995	2.058	2.594	2.6325	2.659	5	4.9	0.54	16	NA	8	8	37	All characters measured
alycaeus charasensis	PHG 73 CHARAS	BOR/MOL 8400	a	PARATYPE	5.746	6.616	3.813	1.933	2.75	2.8975	2.836	NA	NA	NA	NA	NA	NA	NA	NA	Some characters measured (shell height, shell width, height of last whorl, spire height, spire width, height of aperture, width of aperture only)
alycaeus charasensis	PHG 73 CHARAS	BOR/MOL 8400	b	PARATYPE	5.707	6.419	3.7985	1.9085	2.726	2.8085	2.7995	NA	NA	NA	NA	NA	NA	NA	NA	Some characters measured (shell height, shell width, height of last whorl, spire height, spire width, height of aperture, width of aperture only)
alycaeus charasensis	PHG 73 CHARAS	BOR/MOL 8400	c	PARATYPE	5.8185	6.3815	3.709	2.1095	2.7685	2.674	2.762	NA	NA	NA	NA	NA	NA	NA	NA	Some characters measured (shell height, shell width, height of last whorl, spire height, spire width, height of aperture, width of aperture only)
alycaeus charasensis	PHG 73 CHARAS	BOR/MOL 8400	d	PARATYPE	5.355	6.076	3.447	1.908	2.603	2.6425	2.616	NA	NA	NA	NA	NA	NA	NA	NA	Some characters measured (shell height, shell width, height of last whorl, spire height, spire width, height of aperture, width of aperture only)
alycaeus charasensis	PHG 73 CHARAS	BOR/MOL 8400	e	PARATYPE	5.2385	5.7755	3.6095	1.629	2.4825	2.782	2.659	NA	NA	NA	NA	NA	NA	NA	NA	Some characters measured (shell height, shell width, height of last whorl, spire height, spire width, height of aperture, width of aperture only)
alycaeus charasensis	PHG 73 CHARAS	BOR/MOL 8400	f	PARATYPE	5.091	5.2315	3.326	1.765	2.397	2.5765	2.483	NA	NA	NA	NA	NA	NA	NA	NA	Some characters measured (shell height, shell width, height of last whorl, spire height, spire width, height of aperture, width of aperture only)
alycaeus charasensis	PHG 73 CHARAS	BOR/MOL 8400	g	PARATYPE	5.2715	5.4745	3.535	1.7365	2.38	2.68	2.5915	NA	NA	NA	NA	NA	NA	NA	NA	Some characters measured (shell height, shell width, height of last whorl, spire height, spire width, height of aperture, width of aperture only)
alycaeus charasensis	PHG 73 CHARAS	BOR/MOL 8400	h	PARATYPE	5.3685	5.9945	3.4735	1.895	2.6535	2.618	2.583	NA	NA	NA	NA	NA	NA	NA	NA	Some characters measured (shell height, shell width, height of last whorl, spire height, spire width, height of aperture, width of aperture only)
alycaeus charasensis	PHG 73 CHARAS	BOR/MOL 8400	i	PARATYPE	5.395	5.245	3.5085	1.8865	2.521	2.5915	2.4685	NA	NA	NA	NA	NA	NA	NA	NA	Some characters measured (shell height, shell width, height of last whorl, spire height, spire width, height of aperture, width of aperture only)
alycaeus charasensis	PHG 73 CHARAS	BOR/MOL 8400	j	PARATYPE	5.4655	6.1885	3.6495	1.816	2.6625	2.7065	2.6535	NA	NA	NA	NA	NA	NA	NA	NA	Some characters measured (shell height, shell width, height of last whorl, spire height, spire width, height of aperture, width of aperture only)
alycaeus charasensis	PHG 75 TENGGEK	BOR/MOL 264	a	PARATYPE	4.94	5.265	3.3015	1.6385	2.399	2.6795	2.5005	5	4.9	0.46	60	NA	15	19	34	All characters measured
alycaeus clementsi	KDH 10 BKT KEPLU	BOR/MOL 8377	a	PARATYPE	6.4145	6.6325	4.407	2.0075	2.784	3.0895	3.002	NA	NA	NA	NA	NA	NA	NA	NA	Some characters measured (shell height, shell width, height of last whorl, spire height, spire width, height of aperture, width of aperture only)
alycaeus clementsi	KDH 10 BKT KEPLU	BOR/MOL 8377	b	PARATYPE	6.7495	7.0215	4.292	2.4575	3.0315	3.3295	3.172	NA	NA	NA	NA	NA	NA	NA	NA	Some characters measured (shell height, shell width, height of last whorl, spire height, spire width, height of aperture, width of aperture only)
alycaeus clementsi	KDH 10 BKT KEPLU	BOR/MOL 8377	c	PARATYPE	6.8625	7.3155	4.5635	2.299	2.9655	3.2595	3.3035	NA	NA	NA	NA	NA	NA	NA	NA	Some characters measured (shell height, shell width, height of last whorl, spire height, spire width, height of aperture, width of aperture only)
alycaeus clementsi	KDH 10 BKT KEPLU	BOR/MOL 8377	d	PARATYPE	6.489	6.534	4.2695	2.2195	2.8975	3.1545	3.102	NA	NA	NA	NA	NA	NA	NA	NA	Some characters measured (shell height, shell width, height of last whorl, spire height, spire width, height of aperture, width of aperture only)
alycaeus clementsi	KDH 10 BKT KEPLU	BOR/MOL 8377	e	PARATYPE	6.1265	6.3415	4.122	2.0045	2.636	3.0055	3.058	5.1	4.8	0.83	22	11	13	11	38	All characters measured
alycaeus clementsi	KDH 10 BKT KEPLU	BOR/MOL 8377	f	PARATYPE	6.978	6.7195	4.36	2.618	3.1755	3.353	3.2565	5.1	4.8	0.74	29	14	12	11	45	All characters measured
alycaeus clementsi	KDH 10 BKT KEPLU	BOR/MOL 8377	g	PARATYPE	6.742	6.6745	4.405	2.337	3.0065	3.153	3.2315	NA	NA	NA	NA	NA	NA	NA	NA	Some characters measured (shell height, shell width, height of last whorl, spire height, spire width, height of aperture, width of aperture only)
alycaeus clementsi	KDH 10 BKT KEPLU	BOR/MOL 8377	h	PARATYPE	6.5285	6.2365	4.3485	2.18	2.8135	2.993	2.9665	NA	NA	NA	NA	NA	NA	NA	NA	Some characters measured (shell height, shell width, height of last whorl, spire height, spire width, height of aperture, width of aperture only)
alycaeus clementsi	KDH 10 BKT KEPLU	BOR/MOL 8377	i	PARATYPE	5.989	6.169	3.899	2.09	2.6125	3.029	2.933	NA	NA	NA	NA	NA	NA	NA	NA	Some characters measured (shell height, shell width, height of last whorl, spire height, spire width, height of aperture, width of aperture only)
alycaeus clementsi	KDH 10 BKT KEPLU	BOR/MOL 8377	j	PARATYPE	6.8995	6.8995	4.506	2.3935	3.0655	3.439	3.334	NA	NA	NA	NA	NA	NA	NA	NA	Some characters measured (shell height, shell width, height of last whorl, spire height, spire width, height of aperture, width of aperture only)
alycaeus clementsi	Sg. Ewa, Langkawi, KEDAH	BOR/MOL 265	a	PARATYPE	6.236	6.783	4.047	2.189	2.865	3.145	3.1185	5.1	4.8	0.7	20	10	16	13	37	All characters measured
alycaeus clementsi	Sg. Ewa, Langkawi, KEDAH	BOR/MOL 265	b	PARATYPE	5.7455	6.5095	3.5225	2.223	2.808	3.136	2.957	NA	NA	NA	NA	NA	NA	NA	NA	Some characters measured (shell height, shell width, height of last whorl, spire height, spire width, height of aperture, width of aperture only)
alycaeus clementsi	Sg. Ewa, Langkawi, KEDAH	BOR/MOL 265	c	PARATYPE	5.6455	6.0045	3.558	2.0875	2.5335	2.966	2.903	NA	NA	NA	NA	NA	NA	NA	NA	Some characters measured (shell height, shell width, height of last whorl, spire height, spire width, height of aperture, width of aperture only)
alycaeus clementsi	9km along road kangar to kaki bukit, PERLIS	BOR/MOL 270	a	PARATYPE	6.6555	7.2955	4.3325	2.323	3.315	3.8835	3.491	NA	NA	NA	NA	NA	NA	NA	NA	Some characters measured (shell height, shell width, height of last whorl, spire height, spire width, height of aperture, width of aperture only)
alycaeus clementsi	KDH 04 KERIANG	BOR/MOL 8407	a	PARATYPE	5.8025	5.7465	3.8835	1.919	2.3875	2.983	2.843	NA	NA	NA	NA	NA	NA	NA	NA	Some characters measured (shell height, shell width, height of last whorl, spire height, spire width, height of aperture, width of aperture only)
alycaeus clementsi	KDH 04 KERIANG	BOR/MOL 8407	b	PARATYPE	5.8025	5.96	3.861	1.9415	2.466	2.9465	2.903	NA	NA	NA	NA	NA	NA	NA	NA	Some characters measured (shell height, shell width, height of last whorl, spire height, spire width, height of aperture, width of aperture only)
alycaeus clementsi	KDH 04 KERIANG	BOR/MOL 8407	c	PARATYPE	5.7805	5.713	3.7265	2.054	2.432	3.0805	2.879	5.1	4.8	0.73	26	14	12	12	25	All characters measured
alycaeus clementsi	KDH 04 KERIANG	BOR/MOL 8407	d	PARATYPE	5.8025	6.0835	3.67	2.1325	2.545	3.139	2.964	NA	NA	NA	NA	NA	NA	NA	NA	Some characters measured (shell height, shell width, height of last whorl, spire height, spire width, height of aperture, width of aperture only)
alycaeus clementsi	KDH 04 KERIANG	BOR/MOL 8407	e	PARATYPE	6.2405	5.915	4.052	2.1885	2.7015	3.079	3.018	NA	NA	NA	NA	NA	NA	NA	NA	Some characters measured (shell height, shell width, height of last whorl, spire height, spire width, height of aperture, width of aperture only)
alycaeus clementsi	PRS 64 WANG ULU (GUA KELAM)	BOR/MOL 276	a	PARATYPE	6.465	6.914	4.2875	2.1775	2.963	3.656	3.3065	NA	NA	NA	NA	NA	NA	NA	NA	Some characters measured (shell height, shell width, height of last whorl, spire height, spire width, height of aperture, width of aperture only)
alycaeus clementsi	PRS 64 WANG ULU (GUA KELAM)	BOR/MOL 276	b	PARATYPE	5.8365	5.9825	3.85	1.9865	2.6265	3.369	3.136	5.1	4.8	0.66	11	16	13	14	44	All characters measured
alycaeus clementsi	PRS 64 WANG ULU (GUA KELAM)	BOR/MOL 276	c	PARATYPE	6.0845	6.476	3.9955	2.089	2.775	3.5125	3.181	NA	NA	NA	NA	NA	NA	NA	NA	Some characters measured (shell height, shell width, height of last whorl, spire height, spire width, height of aperture, width of aperture only)
alycaeus clementsi	PRS 64 WANG ULU (GUA KELAM)	BOR/MOL 8371	a	PARATYPE	5.926	6.229	3.8725	2.0535	2.6265	3.5085	3.2115	NA	NA	NA	NA	NA	NA	NA	NA	Some characters measured (shell height, shell width, height of last whorl, spire height, spire width, height of aperture, width of aperture only)
alycaeus clementsi	PRS 64 WANG ULU (BUKIT AYER)	BOR/MOL 8365	a	PARATYPE	6.1395	6.173	3.9285	2.211	2.8735	3.351	3.098	NA	NA	NA	NA	NA	NA	NA	NA	Some characters measured (shell height, shell width, height of last whorl, spire height, spire width, height of aperture, width of aperture only)
alycaeus clementsi	PRS 64 WANG ULU (BUKIT AYER)	BOR/MOL 8365	b	PARATYPE	6.162	6.308	4.052	2.11	2.851	3.3165	3.046	NA	NA	NA	NA	NA	NA	NA	NA	Some characters measured (shell height, shell width, height of last whorl, spire height, spire width, height of aperture, width of aperture only)
alycaeus clementsi	PRS 64 WANG ULU (BUKIT AYER)	BOR/MOL 12970	a	HOLOTYPE	6.2275	6.4425	4.355	1.8725	2.76	3.4945	3.181	NA	NA	NA	NA	NA	NA	NA	NA	Some characters measured (shell height, shell width, height of last whorl, spire height, spire width, height of aperture, width of aperture only)
alycaeus clementsi	PRS 64 WANG ULU (GUA KELAM)	BOR/MOL 6865	a	PARATYPE	6.5455	7.0905	4.551	1.9945	2.9435	3.702	3.473	5.1	4.8	0.59	18	9	11	12	42	All characters measured
alycaeus clementsi	KDH 04 KERIANG	BOR/MOL 12968	a	PARATYPE	5.9585	6.229	3.9925	1.966	2.6645	3.154	2.8305	5.1	4.8	0.9	34	13	13	16	33	All characters measured
alycaeus conformis	PERAK	ANSP 84690	a	SYNTYPE	10.91	9.6	8.22	2.69	3.99	5.47	5.42	NA	NA	NA	NA	NA	NA	NA	NA	Some characters measured (shell height, shell width, height of last whorl, spire height, spire width, height of aperture, width of aperture only)
alycaeus conformis	PERAK	NHMUK 1902.5.28.22-23	a	SYNTYPE	9.19	7.89	6.41	2.78	3.25	4.28	4.36	NA	NA	NA	NA	NA	NA	NA	NA	Some characters measured (shell height, shell width, height of last whorl, spire height, spire width, height of aperture, width of aperture only)
alycaeus conformis	PERAK	NHMUK 1902.5.28.22-23	b	SYNTYPE	9.63	8.31	6.72	2.91	3.38	4.47	4.72	NA	NA	NA	NA	NA	NA	NA	NA	Some characters measured (shell height, shell width, height of last whorl, spire height, spire width, height of aperture, width of aperture only)
alycaeus conformis	SGR 02 TAKUN	BOR/MOL 8316	a	ADDITIONAL EXAMINED MATERIAL	9.3335	7.5275	6.32	3.0135	3.318	3.7495	4.267	4.4	4.3	4.7	59	17	9	NA	15	All characters measured
alycaeus conformis	SGR 02 TAKUN	BOR/MOL 8316	b	ADDITIONAL EXAMINED MATERIAL	8.771	7.155	6.232	2.539	3.244	3.8595	4.116	NA	NA	NA	NA	NA	NA	NA	NA	Some characters measured (shell height, shell width, height of last whorl, spire height, spire width, height of aperture, width of aperture only)
alycaeus conformis	MYKARST-122 BUKIT MERAH (CHEGAR PERAH)	BOR/MOL 12986	a	ADDITIONAL EXAMINED MATERIAL	9.784	8.194	6.668	3.116	3.488	4.591	4.3215	4.4	4.3	5.22	23	16	10	NA	14	All characters measured
alycaeus conformis	PHG 03 JEBAK PUYUH	BOR/MOL 6884	a	ADDITIONAL EXAMINED MATERIAL	10.191	7.637	6.9765	3.2145	3.663	4.373	4.597	4.4	4.3	5.58	21	10	9	NA	10	All characters measured
alycaeus conformis	PHG 02 SENYUM	BOR/MOL 12987	a	ADDITIONAL EXAMINED MATERIAL	9.9915	8.0605	7.014	2.9775	3.613	4.4475	4.672	NA	NA	NA	NA	NA	NA	NA	NA	Some characters measured (shell height, shell width, height of last whorl, spire height, spire width, height of aperture, width of aperture only)
alycaeus conformis	LOJING, KELANTAN	BOR/MOL 6526	a	ADDITIONAL EXAMINED MATERIAL	9.1725	7.1905	6.8005	2.372	3.2725	4.4435	4.4185	4.4	4.3	5.76	11	12	13	NA	16	All characters measured
alycaeus conformis	PHG 05 CINTAMANIS	BOR/MOL 8404	a	ADDITIONAL EXAMINED MATERIAL	9.7425	7.551	6.8755	2.867	3.5275	4.2785	4.4175	NA	NA	NA	NA	NA	NA	NA	NA	Some characters measured (shell height, shell width, height of last whorl, spire height, spire width, height of aperture, width of aperture only)
alycaeus conformis	KTN 01 RENG	BOR/MOL 6836	a	ADDITIONAL EXAMINED MATERIAL	9.402	7.649	6.4055	2.9965	3.267	4.436	4.303	NA	NA	NA	NA	NA	NA	NA	NA	Some characters measured (shell height, shell width, height of last whorl, spire height, spire width, height of aperture, width of aperture only)
alycaeus conformis	ENDAU-KLUANG, JOHOR	BOR/MOL 6458	a	ADDITIONAL EXAMINED MATERIAL	9.86	8.125	7.015	2.845	3.475	4.405	4.71	NA	NA	NA	NA	NA	NA	NA	NA	Some characters measured (shell height, shell width, height of last whorl, spire height, spire width, height of aperture, width of aperture only)
alycaeus conformis	ENDAU-KLUANG, JOHOR	BOR/MOL 6459	b	ADDITIONAL EXAMINED MATERIAL	9.76	8.19	6.93	2.83	3.525	4.43	4.72	NA	NA	NA	NA	NA	NA	NA	NA	Some characters measured (shell height, shell width, height of last whorl, spire height, spire width, height of aperture, width of aperture only)
alycaeus costacrassa	KTN 95 PANJANG	BOR/MOL 12994	a	ADDITIONAL EXAMINED MATERIAL	5.8735	5.577	3.597	2.2765	2.631	2.6405	2.688	NA	NA	NA	NA	NA	NA	NA	NA	Some characters measured (shell height, shell width, height of last whorl, spire height, spire width, height of aperture, width of aperture only)
alycaeus costacrassa	KTN 95 PANJANG	BOR/MOL 12994	b	ADDITIONAL EXAMINED MATERIAL	5.067	4.7545	3.3035	1.7635	2.1095	2.334	2.2865	5.3	5	0.48	21	18	14	15	32	All characters measured
alycaeus costacrassa	KTN 95 PANJANG	BOR/MOL 12994	c	ADDITIONAL EXAMINED MATERIAL	5.3415	4.8135	3.3325	2.009	2.3475	2.34	2.2845	NA	NA	NA	NA	NA	NA	NA	NA	Some characters measured (shell height, shell width, height of last whorl, spire height, spire width, height of aperture, width of aperture only)
alycaeus costacrassa	KTN 95 PANJANG	BOR/MOL 12994	d	ADDITIONAL EXAMINED MATERIAL	5.9465	5.509	3.8035	2.143	2.598	2.4195	2.491	NA	NA	NA	NA	NA	NA	NA	NA	Some characters measured (shell height, shell width, height of last whorl, spire height, spire width, height of aperture, width of aperture only)
alycaeus costacrassa	KTN 95 PANJANG	BOR/MOL 12994	e	ADDITIONAL EXAMINED MATERIAL	5.277	5.1875	3.2945	1.9825	2.402	2.518	2.375	NA	NA	NA	NA	NA	NA	NA	NA	Some characters measured (shell height, shell width, height of last whorl, spire height, spire width, height of aperture, width of aperture only)
alycaeus costacrassa	KTN 148 UNNAMED HILL	BOR/MOL 12993	a	ADDITIONAL EXAMINED MATERIAL	6.366	6.116	3.9375	2.4285	2.7945	2.893	2.8395	5.3	5	0.67	24	11	11	13	35	All characters measured
alycaeus costacrassa	PHG 03 JEBAK PUYUH	BOR/MOL 6628	a	ADDITIONAL EXAMINED MATERIAL	5.4585	5.07	3.462	1.9965	2.424	2.3625	2.4105	NA	NA	NA	NA	NA	NA	NA	NA	Some characters measured (shell height, shell width, height of last whorl, spire height, spire width, height of aperture, width of aperture only)
alycaeus costacrassa	PHG 03 JEBAK PUYUH	BOR/MOL 6628	b	ADDITIONAL EXAMINED MATERIAL	5.0065	4.9035	3.2085	1.798	2.2105	2.1555	2.3065	NA	NA	NA	NA	NA	NA	NA	NA	Some characters measured (shell height, shell width, height of last whorl, spire height, spire width, height of aperture, width of aperture only)
alycaeus costacrassa	PHG 03 JEBAK PUYUH	BOR/MOL 6628	c	ADDITIONAL EXAMINED MATERIAL	5.082	4.416	3.227	1.855	2.1805	2.037	2.1955	5.3	5	0.41	37	12	14	13	31	All characters measured
alycaeus costacrassa	KTN 06 IKAN	BOR/MOL 6631	a	ADDITIONAL EXAMINED MATERIAL	5.0225	4.896	3.2005	1.822	2.226	2.235	2.2905	NA	NA	NA	NA	NA	NA	NA	NA	Some characters measured (shell height, shell width, height of last whorl, spire height, spire width, height of aperture, width of aperture only)
alycaeus costacrassa	MYKARST-169 GUA GAJAH	BOR/MOL 8324	a	ADDITIONAL EXAMINED MATERIAL	4.8525	4.67	3.0605	1.792	2.2515	2.204	2.204	NA	NA	NA	NA	NA	NA	NA	NA	Some characters measured (shell height, shell width, height of last whorl, spire height, spire width, height of aperture, width of aperture only)
alycaeus costacrassa	MYKARST-065 BATU BALONG	BOR/MOL 8320	a	PARATYPE	5.4325	4.971	3.465	1.9675	2.4985	2.279	2.305	5.3	5	0.46	21	10	13	10	39	All characters measured
alycaeus costacrassa	MYKARST-065 BATU BALONG	BOR/MOL 12995	a	HOLOTYPE	5.038	4.66	3.1985	1.8395	2.312	2.26	2.231	5.3	5	0.51	27	9	13	12	29	All characters measured
alycaeus costacrassa	MYKARST-065 BATU BALONG	BOR/MOL 6811	a	PARATYPE	4.9995	4.7305	3.132	1.8675	2.398	2.3035	2.267	NA	NA	NA	NA	NA	NA	NA	NA	Some characters measured (shell height, shell width, height of last whorl, spire height, spire width, height of aperture, width of aperture only)
alycaeus costacrassa	MYKARST-065 BATU BALONG	BOR/MOL 6811	b	PARATYPE	5.1335	4.879	3.347	1.7865	2.4325	2.3835	2.311	NA	NA	NA	NA	NA	NA	NA	NA	Some characters measured (shell height, shell width, height of last whorl, spire height, spire width, height of aperture, width of aperture only)
alycaeus costacrassa	PHG 05 CINTAMANIS	BOR/MOL 6634	a	PARATYPE	4.973	4.703	3.231	1.742	2.273	2.2375	2.211	5.3	5	0.44	52	14	17	21	26	All characters measured
alycaeus costacrassa	PHG 15 BAMA	BOR/MOL 6818	a	ADDITIONAL EXAMINED MATERIAL	4.2715	4.2715	2.8605	1.411	1.877	2.135	1.986	5.3	5	0.3	28	17	14	11	39	All characters measured
alycaeus costacrassa	PHG 15 BAMA	BOR/MOL 8324	a	ADDITIONAL EXAMINED MATERIAL	4.4665	4.2275	2.954	1.5125	1.9715	2.12	2.0235	NA	NA	NA	NA	NA	NA	NA	NA	Some characters measured (shell height, shell width, height of last whorl, spire height, spire width, height of aperture, width of aperture only)
alycaeus costacrassa	PHG 15 BAMA	BOR/MOL 8324	b	ADDITIONAL EXAMINED MATERIAL	4.1545	4.245	2.7265	1.428	1.9255	2.0775	1.8835	NA	NA	NA	NA	NA	NA	NA	NA	Some characters measured (shell height, shell width, height of last whorl, spire height, spire width, height of aperture, width of aperture only)
alycaeus costacrassa	PHG 15 BAMA	BOR/MOL 8324	c	ADDITIONAL EXAMINED MATERIAL	4.341	4.024	2.769	1.572	1.8115	2.0565	1.927	NA	NA	NA	NA	NA	NA	NA	NA	Some characters measured (shell height, shell width, height of last whorl, spire height, spire width, height of aperture, width of aperture only)
alycaeus costacrassa	PHG 15 BAMA	BOR/MOL 8324	d	ADDITIONAL EXAMINED MATERIAL	4.316	4.142	2.8105	1.5055	2.016	2.024	1.8235	NA	NA	NA	NA	NA	NA	NA	NA	Some characters measured (shell height, shell width, height of last whorl, spire height, spire width, height of aperture, width of aperture only)
alycaeus costacrassa	PHG 16 SAI	BOR/MOL 6637	a	ADDITIONAL EXAMINED MATERIAL	3.964	3.77	2.58	1.384	1.7785	2.0355	1.7825	5.3	5	0.34	19	11	17	20	33	All characters measured
alycaeus costacrassa	PHG 16 SAI	BOR/MOL 6637	b	ADDITIONAL EXAMINED MATERIAL	3.655	3.5065	2.4	1.255	1.598	1.8375	1.624	5.3	5	0.4	20	16	15	18	36	All characters measured
alycaeus costacrassa	PHG 16 SAI	BOR/MOL 6637	c	ADDITIONAL EXAMINED MATERIAL	3.4735	3.4215	2.4105	1.063	1.5295	1.871	1.69	NA	NA	NA	NA	NA	NA	NA	NA	Some characters measured (shell height, shell width, height of last whorl, spire height, spire width, height of aperture, width of aperture only)
alycaeus costacrassa	PHG 16 SAI	BOR/MOL 6637	d	ADDITIONAL EXAMINED MATERIAL	3.535	3.7165	2.415	1.12	1.5345	1.948	1.7735	NA	NA	NA	NA	NA	NA	NA	NA	Some characters measured (shell height, shell width, height of last whorl, spire height, spire width, height of aperture, width of aperture only)
alycaeus costacrassa	PHG 16 SAI	BOR/MOL 6637	e	ADDITIONAL EXAMINED MATERIAL	3.8105	3.8685	2.3745	1.436	1.7405	1.9795	1.805	NA	NA	NA	NA	NA	NA	NA	NA	Some characters measured (shell height, shell width, height of last whorl, spire height, spire width, height of aperture, width of aperture only)
alycaeus costacrassa	PHG 16 SAI	BOR/MOL 6637	f	ADDITIONAL EXAMINED MATERIAL	3.566	3.5465	2.453	1.113	1.5855	1.7915	1.7135	NA	NA	NA	NA	NA	NA	NA	NA	Some characters measured (shell height, shell width, height of last whorl, spire height, spire width, height of aperture, width of aperture only)
alycaeus costacrassa	PHG 16 SAI	BOR/MOL 6637	g	ADDITIONAL EXAMINED MATERIAL	3.741	3.754	2.537	1.204	1.657	1.91	1.7285	NA	NA	NA	NA	NA	NA	NA	NA	Some characters measured (shell height, shell width, height of last whorl, spire height, spire width, height of aperture, width of aperture only)
alycaeus expansus	PHG 73 CHARAS	BOR/MOL 6890	a	ADDITIONAL EXAMINED MATERIAL	4.654	4.8465	3.065	1.589	2.138	2.616	2.2525	4.5	4.3	0.53	36	9	15	NA	27	All characters measured
alycaeus expansus	PHG 73 CHARAS	BOR/MOL 245	a	ADDITIONAL EXAMINED MATERIAL	4.369	4.4325	2.955	1.414	1.9655	2.2055	2.0785	4.5	4.3	0.44	34	15	16	NA	32	All characters measured
alycaeus expansus	PHG 73 CHARAS	BOR/MOL 245	b	ADDITIONAL EXAMINED MATERIAL	4.673	4.588	3.054	1.619	2.114	2.545	2.156	NA	NA	NA	NA	NA	NA	NA	NA	Some characters measured (shell height, shell width, height of last whorl, spire height, spire width, height of aperture, width of aperture only)
alycaeus expansus	PHG 73 CHARAS	BOR/MOL 12984	a	ADDITIONAL EXAMINED MATERIAL	4.1145	3.867	2.743	1.3715	1.8805	1.8665	1.824	NA	NA	NA	NA	NA	NA	NA	NA	Some characters measured (shell height, shell width, height of last whorl, spire height, spire width, height of aperture, width of aperture only)
alycaeus expansus	PHG 73 CHARAS	BOR/MOL 8400	a	ADDITIONAL EXAMINED MATERIAL	4.6235	4.5035	2.9905	1.633	2.029	2.3895	2.2055	NA	NA	NA	NA	NA	NA	NA	NA	Some characters measured (shell height, shell width, height of last whorl, spire height, spire width, height of aperture, width of aperture only)
alycaeus expansus	PHG 73 CHARAS	BOR/MOL 8400	b	ADDITIONAL EXAMINED MATERIAL	5.0335	4.7225	3.1815	1.852	2.213	2.63	2.2975	NA	NA	NA	NA	NA	NA	NA	NA	Some characters measured (shell height, shell width, height of last whorl, spire height, spire width, height of aperture, width of aperture only)
alycaeus expansus	PHG 73 CHARAS	BOR/MOL 8400	c	ADDITIONAL EXAMINED MATERIAL	4.461	4.3125	2.8775	1.5835	2.0925	2.234	2.1065	NA	NA	NA	NA	NA	NA	NA	NA	Some characters measured (shell height, shell width, height of last whorl, spire height, spire width, height of aperture, width of aperture only)
alycaeus expansus	PHG 73 CHARAS	BOR/MOL 8400	d	ADDITIONAL EXAMINED MATERIAL	4.6025	4.2985	2.856	1.7465	2.0785	2.1705	2.029	NA	NA	NA	NA	NA	NA	NA	NA	Some characters measured (shell height, shell width, height of last whorl, spire height, spire width, height of aperture, width of aperture only)
alycaeus expansus	PHG 73 CHARAS	BOR/MOL 8400	e	ADDITIONAL EXAMINED MATERIAL	4.8285	4.27	3.0045	1.824	2.1705	2.4105	2.0935	NA	NA	NA	NA	NA	NA	NA	NA	Some characters measured (shell height, shell width, height of last whorl, spire height, spire width, height of aperture, width of aperture only)
alycaeus expansus	PHG 73 CHARAS	BOR/MOL 8400	f	ADDITIONAL EXAMINED MATERIAL	4.358	4.019	2.769	1.589	2.0835	1.8135	1.8415	NA	NA	NA	NA	NA	NA	NA	NA	Some characters measured (shell height, shell width, height of last whorl, spire height, spire width, height of aperture, width of aperture only)
alycaeus expansus	PHG 73 CHARAS	BOR/MOL 8400	g	ADDITIONAL EXAMINED MATERIAL	4.4975	3.961	2.81	1.6875	2.0545	1.8145	1.779	NA	NA	NA	NA	NA	NA	NA	NA	Some characters measured (shell height, shell width, height of last whorl, spire height, spire width, height of aperture, width of aperture only)
alycaeus expansus	PHG 73 CHARAS	BOR/MOL 247	a	ADDITIONAL EXAMINED MATERIAL	4.5805	4.2485	3.042	1.5385	2.0255	2.1615	2.0485	NA	NA	NA	NA	NA	NA	NA	NA	Some characters measured (shell height, shell width, height of last whorl, spire height, spire width, height of aperture, width of aperture only)
alycaeus expansus	PHG 74 SAGU	BOR/MOL 12983	a	HOLOTYPE	5.361	5.654	3.657	1.704	2.29	2.9925	2.6995	4.5	4.3	0.55	19	6	11	NA	28	All characters measured
alycaeus expansus	PHG 74 SAGU	BOR/MOL 6358	a	PARATYPE	5.1915	5.3005	3.752	1.4395	2.2035	2.8785	2.7	4.5	4.3	0.61	40	8	13	NA	29	All characters measured
alycaeus expansus	PHG 74 SAGU	BOR/MOL 6358	b	PARATYPE	5.271	5.0625	3.5835	1.6875	2.2135	2.809	2.4915	NA	NA	NA	NA	NA	NA	NA	NA	Some characters measured (shell height, shell width, height of last whorl, spire height, spire width, height of aperture, width of aperture only)
alycaeus expansus	PHG 74 SAGU	BOR/MOL 6358	c	PARATYPE	5.1815	5.39	3.4445	1.737	2.2335	2.9185	2.6205	NA	NA	NA	NA	NA	NA	NA	NA	Some characters measured (shell height, shell width, height of last whorl, spire height, spire width, height of aperture, width of aperture only)
alycaeus expansus	PHG 74 SAGU	BOR/MOL 6358	d	PARATYPE	5.1815	5.7225	3.8515	1.33	2.2335	3.1565	2.809	NA	NA	NA	NA	NA	NA	NA	NA	Some characters measured (shell height, shell width, height of last whorl, spire height, spire width, height of aperture, width of aperture only)
alycaeus expansus	PHG 74 SAGU	BOR/MOL 269	a	PARATYPE	5.787	5.956	4.0005	1.7865	2.3425	3.4445	3.127	NA	NA	NA	NA	NA	NA	NA	NA	Some characters measured (shell height, shell width, height of last whorl, spire height, spire width, height of aperture, width of aperture only)
alycaeus expansus	PHG 74 SAGU	BOR/MOL 269	b	PARATYPE	5.4495	5.4995	3.772	1.6775	2.3625	2.948	2.72	NA	NA	NA	NA	NA	NA	NA	NA	Some characters measured (shell height, shell width, height of last whorl, spire height, spire width, height of aperture, width of aperture only)
alycaeus expansus	PHG 75 TENGGEK	BOR/MOL 273	a	PARATYPE	5.884	5.9595	4.3135	1.5705	2.571	3.399	2.8935	4.5	4.3	0.62	18	10	17	NA	28	All characters measured
alycaeus expansus	PHG 75 TENGGEK	BOR/MOL 273	b	PARATYPE	5.583	5.701	4.0015	1.5815	2.4095	3.2055	2.9475	4.5	4.3	0.57	20	11	15	NA	32	All characters measured
alycaeus gibbosulus	BOTANIC GARDENS, PENANG ISLAND	BOR/MOL 8525	a	TOPOTYPE	9.5845	9.12	7.072	2.5125	3.468	4.8475	4.574	4.1	4	6.42	20	14	14	NA	18	All characters measured
alycaeus gibbosulus	PRS 64 WANG ULU (BUKIT AYER)	BOR/MOL 12960	a	ADDITIONAL EXAMINED MATERIAL	9.4415	8.4645	6.3755	3.066	3.5135	4.1105	4.2715	4.1	4	5.55	42	15	10	NA	20	All characters measured
alycaeus gibbosulus	PRS 64 WANG ULU (BUKIT AYER)	BOR/MOL 8367	a	ADDITIONAL EXAMINED MATERIAL	9.7295	9.1605	6.8705	2.859	3.5925	4.715	4.6855	NA	NA	NA	NA	NA	NA	NA	NA	Some characters measured (shell height, shell width, height of last whorl, spire height, spire width, height of aperture, width of aperture only)
alycaeus gibbosulus	PRS 64 WANG ULU (BUKIT AYER)	BOR/MOL 8367	b	ADDITIONAL EXAMINED MATERIAL	9.2805	8.906	6.706	2.5745	3.4875	4.805	4.386	NA	NA	NA	NA	NA	NA	NA	NA	Some characters measured (shell height, shell width, height of last whorl, spire height, spire width, height of aperture, width of aperture only)
alycaeus gibbosulus	MYKARST-025	BOR/MOL 9436	a	ADDITIONAL EXAMINED MATERIAL	9.2055	8.472	6.8855	2.32	3.323	4.6405	4.5805	4.1	4	5.28	44	14	9	NA	18	All characters measured
alycaeus gibbosulus	MYKARST-025	BOR/MOL 9436	b	ADDITIONAL EXAMINED MATERIAL	9.505	8.999	6.932	2.573	3.398	4.653	4.585	NA	NA	NA	NA	NA	NA	NA	NA	Some characters measured (shell height, shell width, height of last whorl, spire height, spire width, height of aperture, width of aperture only)
alycaeus gibbosulus	MYKARST-025	BOR/MOL 9436	c	ADDITIONAL EXAMINED MATERIAL	9.8335	9.1155	6.9955	2.838	3.4895	4.8255	4.5745	4.1	4	6.52	35	21	8	NA	19	All characters measured
alycaeus gibbosulus	MYKARST-025	BOR/MOL 9436	d	ADDITIONAL EXAMINED MATERIAL	10.151	9.2995	7.446	2.705	3.606	5.1425	4.825	NA	NA	NA	NA	NA	NA	NA	NA	Some characters measured (shell height, shell width, height of last whorl, spire height, spire width, height of aperture, width of aperture only)
alycaeus gibbosulus	MYKARST-025	BOR/MOL 9436	e	ADDITIONAL EXAMINED MATERIAL	9.55	8.765	6.895	2.655	3.5895	4.5915	4.525	NA	NA	NA	NA	NA	NA	NA	NA	Some characters measured (shell height, shell width, height of last whorl, spire height, spire width, height of aperture, width of aperture only)
alycaeus gibbosulus	PRK 55 PONDOK	BOR/MOL 8351	a	ADDITIONAL EXAMINED MATERIAL	10.134	9.75	7.1275	3.0065	3.673	5.042	4.9255	NA	NA	NA	NA	NA	NA	NA	NA	Some characters measured (shell height, shell width, height of last whorl, spire height, spire width, height of aperture, width of aperture only)
alycaeus gibbosulus	PRK 55 PONDOK	BOR/MOL 8352	a	ADDITIONAL EXAMINED MATERIAL	9.4	9.52	6.809	2.591	4	4.641	4.625	4.1	4	5.75	34	12	9	NA	24	All characters measured
alycaeus ikanensis	KTN 06 IKAN	BOR/MOL 6834	a	PARATYPE	4.2095	3.718	2.5965	1.613	1.9015	1.6655	1.8165	NA	NA	NA	NA	NA	NA	NA	NA	Some characters measured (shell height, shell width, height of last whorl, spire height, spire width, height of aperture, width of aperture only)
alycaeus ikanensis	KTN 06 IKAN	BOR/MOL 6834	b	PARATYPE	4.2735	3.782	2.694	1.5795	1.881	1.796	1.8485	NA	NA	NA	NA	NA	NA	NA	NA	Some characters measured (shell height, shell width, height of last whorl, spire height, spire width, height of aperture, width of aperture only)
alycaeus ikanensis	KTN 06 IKAN	BOR/MOL 6834	c	PARATYPE	4.054	3.6405	2.46	1.594	1.8695	1.5875	1.6005	NA	NA	NA	NA	NA	NA	NA	NA	Some characters measured (shell height, shell width, height of last whorl, spire height, spire width, height of aperture, width of aperture only)
alycaeus ikanensis	KTN 06 IKAN	BOR/MOL 6834	d	PARATYPE	4.0165	3.793	2.599	1.4175	1.8375	1.7195	1.8375	4.5	4.3	0.38	26	18	18	NA	24	All characters measured
alycaeus ikanensis	KTN 06 IKAN	BOR/MOL 12972	a	HOLOTYPE	4.5835	4.163	2.8	1.7835	2.0325	1.869	1.9605	4.5	4.3	0.42	30	13	14	NA	16	All characters measured
alycaeus ikanensis	KTN 06 IKAN	BOR/MOL 6834	e	PARATYPE	4.1265	3.629	2.6005	1.526	1.8345	1.663	1.7375	NA	NA	NA	NA	NA	NA	NA	NA	Some characters measured (shell height, shell width, height of last whorl, spire height, spire width, height of aperture, width of aperture only)
alycaeus ikanensis	KTN 06 IKAN	BOR/MOL 6834	f	PARATYPE	4.161	3.613	2.557	1.604	1.8325	1.661	1.781	NA	NA	NA	NA	NA	NA	NA	NA	Some characters measured (shell height, shell width, height of last whorl, spire height, spire width, height of aperture, width of aperture only)
alycaeus ikanensis	KTN 06 IKAN	BOR/MOL 6834	g	PARATYPE	4.237	3.8945	2.621	1.616	1.8675	1.753	1.9245	4.5	4.3	0.38	24	9	13	NA	27	All characters measured
alycaeus ikanensis	KTN 06 IKAN	BOR/MOL 6834	h	PARATYPE	4.258	3.733	2.563	1.695	1.912	1.6855	1.812	4.5	4.3	0.4	27	19	13	NA	23	All characters measured
alycaeus ikanensis	KTN 06 IKAN	BOR/MOL 6834	i	PARATYPE	4.4945	3.882	2.755	1.7395	1.962	1.774	1.8785	4.5	4.3	0.35	22	15	16	NA	24	All characters measured
alycaeus ikanensis	KTN 06 IKAN	BOR/MOL 6834	j	PARATYPE	4.1675	3.583	2.5325	1.635	1.8855	1.6835	1.7325	NA	NA	NA	NA	NA	NA	NA	NA	Some characters measured (shell height, shell width, height of last whorl, spire height, spire width, height of aperture, width of aperture only)
alycaeus ikanensis	KTN 06 IKAN	BOR/MOL 6834	k	PARATYPE	4.251	3.722	2.5535	1.6975	1.8855	1.7115	1.774	NA	NA	NA	NA	NA	NA	NA	NA	Some characters measured (shell height, shell width, height of last whorl, spire height, spire width, height of aperture, width of aperture only)
alycaeus jousseaumei	PRK 18 LANNO	MNHN-IM-2000-31801	a	SYNTYPE	7.01	11.3	5.79	1.22	2.69	5.307	5.19	NA	NA	NA	NA	NA	NA	NA	NA	Some characters measured (shell height, shell width, height of last whorl, spire height, spire width, height of aperture, width of aperture only)
alycaeus jousseaumei	PRK 01 TEMPURUNG	BOR/MOL 11211	a	ADDITIONAL EXAMINED MATERIAL	8.0805	12.516	6.3145	1.766	2.9385	6.011	5.61	3	2.8	5.51	NA	18	15	15	46	All characters measured
alycaeus jousseaumei	PRK 01 TEMPURUNG	BOR/MOL 11211	b	ADDITIONAL EXAMINED MATERIAL	8.2225	13.837	5.9595	2.263	3.449	7.3	6.5385	NA	NA	NA	NA	NA	NA	NA	NA	Some characters measured (shell height, shell width, height of last whorl, spire height, spire width, height of aperture, width of aperture only)
alycaeus jousseaumei	PRK 01 TEMPURUNG	BOR/MOL 11211	c	ADDITIONAL EXAMINED MATERIAL	8.763	13.8745	6.572	2.191	3.408	6.68	6.3765	3	2.8	5.44	NA	11	9	15	50	All characters measured
alycaeus jousseaumei	PRK 01 TEMPURUNG	BOR/MOL 11211	d	ADDITIONAL EXAMINED MATERIAL	8.178	12.419	6.126	2.052	3.162	5.953	5.704	3	2.8	5.77	NA	14	14	22	43	All characters measured
alycaeus jousseaumei	PRK 01 TEMPURUNG	BOR/MOL 11211	e	ADDITIONAL EXAMINED MATERIAL	7.5885	12.7285	5.672	1.9165	3.1935	6.0675	5.9005	NA	NA	NA	NA	NA	NA	NA	NA	Some characters measured (shell height, shell width, height of last whorl, spire height, spire width, height of aperture, width of aperture only)
alycaeus jousseaumei	PRK53	BOR/MOL 10717	a	ADDITIONAL EXAMINED MATERIAL	7.6095	14.11	5.574	2.0355	3.1745	6.922	6.3895	NA	NA	NA	NA	NA	NA	NA	NA	Some characters measured (shell height, shell width, height of last whorl, spire height, spire width, height of aperture, width of aperture only)
alycaeus jousseaumei	PRK53	BOR/MOL 10717	b	ADDITIONAL EXAMINED MATERIAL	7.5805	15.0325	5.3115	2.269	3.2835	7.155	6.591	3	2.8	5.97	NA	10	8	25	55	All characters measured
alycaeus jousseaumei	PRK53	BOR/MOL 10717	c	ADDITIONAL EXAMINED MATERIAL	7.5035	14.7365	5.4525	2.051	3.275	6.787	6.497	3	2.8	5.47	NA	15	11	10	44	All characters measured
alycaeus jousseaumei	PRK53	BOR/MOL 10658	a	ADDITIONAL EXAMINED MATERIAL	7.922	14.3145	5.668	2.254	3.317	6.3975	6.285	NA	NA	NA	NA	NA	NA	NA	NA	Some characters measured (shell height, shell width, height of last whorl, spire height, spire width, height of aperture, width of aperture only)
alycaeus jousseaumei	PRK53	BOR/MOL 10658	b	ADDITIONAL EXAMINED MATERIAL	7.938	13.639	5.9255	2.0125	3.2685	4.883	4.915	NA	NA	NA	NA	NA	NA	NA	NA	Some characters measured (shell height, shell width, height of last whorl, spire height, spire width, height of aperture, width of aperture only)
alycaeus kapayanensis	PRK 18 LANNO	MNHN-IM-2000-31792	a	SYNTYPE	4.42	4.5	2.73	1.69	2.05	1.767	2.09	NA	NA	NA	NA	NA	NA	NA	NA	Some characters measured (shell height, shell width, height of last whorl, spire height, spire width, height of aperture, width of aperture only)
alycaeus kapayanensis	PRK 34 TASEK	BOR/MOL 10793	a	ADDITIONAL EXAMINED MATERIAL	4.8485	4.517	3.077	1.7715	2.11	2.1755	2.211	5	4.6	0.43	29	11	10	11	32	All characters measured
alycaeus kapayanensis	PRK 34 TASEK	BOR/MOL 10793	b	ADDITIONAL EXAMINED MATERIAL	5.031	4.685	3.01	2.021	2.261	2.1445	2.2085	NA	NA	NA	NA	NA	NA	NA	NA	Some characters measured (shell height, shell width, height of last whorl, spire height, spire width, height of aperture, width of aperture only)
alycaeus kapayanensis	PRK 34 TASEK	BOR/MOL 10793	c	ADDITIONAL EXAMINED MATERIAL	4.9455	4.762	3.2805	1.665	2.2505	2.1395	2.2665	5	4.6	0.45	40	13	11	11	32	All characters measured
alycaeus kapayanensis	PRK 34 TASEK	BOR/MOL 10793	d	ADDITIONAL EXAMINED MATERIAL	5.239	4.773	3.2335	2.0055	2.33	2.1755	2.239	NA	NA	NA	NA	NA	NA	NA	NA	Some characters measured (shell height, shell width, height of last whorl, spire height, spire width, height of aperture, width of aperture only)
alycaeus kapayanensis	PRK 34 TASEK	BOR/MOL 10793	e	ADDITIONAL EXAMINED MATERIAL	5.037	4.4375	3.097	1.94	2.187	2.005	2.132	NA	NA	NA	NA	NA	NA	NA	NA	Some characters measured (shell height, shell width, height of last whorl, spire height, spire width, height of aperture, width of aperture only)
alycaeus kapayanensis	PRK 01 TEMPURUNG	BOR/MOL 11385	a	ADDITIONAL EXAMINED MATERIAL	5.1075	5.0935	3.4495	1.658	2.2785	2.5135	2.358	5	4.6	0.51	30	15	19	20	31	All characters measured
alycaeus kapayanensis	PRK 01 TEMPURUNG	BOR/MOL 11385	b	ADDITIONAL EXAMINED MATERIAL	5.2605	4.894	3.3145	1.946	2.3905	2.2755	2.3105	NA	NA	NA	NA	NA	NA	NA	NA	Some characters measured (shell height, shell width, height of last whorl, spire height, spire width, height of aperture, width of aperture only)
alycaeus kapayanensis	SG SIPUT	BOR/MOL 246	a	ADDITIONAL EXAMINED MATERIAL	5.1265	4.5975	3.103	2.0235	2.2775	2.202	2.188	5	4.6	0.44	27	12	16	23	29	All characters measured
alycaeus kapayanensis	PRK 23 RAPAT	BOR/MOL 10031	a	ADDITIONAL EXAMINED MATERIAL	4.9875	4.9455	3.1745	1.813	2.2785	2.7725	2.336	NA	NA	NA	NA	NA	NA	NA	NA	Some characters measured (shell height, shell width, height of last whorl, spire height, spire width, height of aperture, width of aperture only)
alycaeus kapayanensis	PRK 23 RAPAT	BOR/MOL 10031	b	ADDITIONAL EXAMINED MATERIAL	5.3355	4.9685	3.31	2.0255	2.322	2.2425	2.299	5	4.6	0.29	48	13	13	12	29	All characters measured
alycaeus kapayanensis	PRK 23 RAPAT	BOR/MOL 10259	a	ADDITIONAL EXAMINED MATERIAL	5.1655	4.6705	3.208	1.9575	2.2755	2.2425	2.2635	NA	NA	NA	NA	NA	NA	NA	NA	Some characters measured (shell height, shell width, height of last whorl, spire height, spire width, height of aperture, width of aperture only)
alycaeus kapayanensis	PRK 23 RAPAT	BOR/MOL 10259	b	ADDITIONAL EXAMINED MATERIAL	4.941	4.8635	3.2495	1.6915	2.171	2.2215	2.263	NA	NA	NA	NA	NA	NA	NA	NA	Some characters measured (shell height, shell width, height of last whorl, spire height, spire width, height of aperture, width of aperture only)
alycaeus kelantanensis	KELANTAN	RMNH.MOL 153594	a	SYNTYPE	4.363	4.626	2.769	1.594	2.077	2.543	2.385	NA	NA	NA	NA	NA	NA	NA	NA	Some characters measured (shell height, shell width, height of last whorl, spire height, spire width, height of aperture, width of aperture only)
alycaeus kelantanensis	KTN 135 GUA SERAI	BOR/MOL 242	a	ADDITIONAL EXAMINED MATERIAL	4.9615	4.7435	3.3025	1.659	2.251	2.3835	2.4145	NA	NA	NA	NA	NA	NA	NA	NA	Some characters measured (shell height, shell width, height of last whorl, spire height, spire width, height of aperture, width of aperture only)
alycaeus kelantanensis	MYKARST-186	BOR/MOL 6825	a	ADDITIONAL EXAMINED MATERIAL	4.4835	4.4835	3.0125	1.471	1.9445	2.293	2.364	4	3.6	0.42	22	15	18	12	34	All characters measured
alycaeus kelantanensis	MYKARST-168	BOR/MOL 6838	a	ADDITIONAL EXAMINED MATERIAL	4.0815	4.2605	2.7575	1.324	1.7605	2.5705	2.142	4	3.6	0.38	28	18	29	16	28	All characters measured
alycaeus kelantanensis	MYKARST-168	BOR/MOL 6838	b	ADDITIONAL EXAMINED MATERIAL	4.362	4.2685	3.0375	1.3245	1.8695	2.3835	2.0565	NA	NA	NA	NA	NA	NA	NA	NA	Some characters measured (shell height, shell width, height of last whorl, spire height, spire width, height of aperture, width of aperture only)
alycaeus kelantanensis	Unnamed limestone hill north of Jalan Lipis-Gua Musang Lama, Felda Chegar Perah I and II, Pahang	BOR/MOL 8322	a	ADDITIONAL EXAMINED MATERIAL	4.058	4.0115	2.874	1.184	1.706	2.2745	2.064	NA	NA	NA	NA	NA	NA	NA	NA	Some characters measured (shell height, shell width, height of last whorl, spire height, spire width, height of aperture, width of aperture only)
alycaeus kelantanensis	Unnamed limestone hill north of Jalan Lipis-Gua Musang Lama, Felda Chegar Perah I and II, Pahang	BOR/MOL 8322	b	ADDITIONAL EXAMINED MATERIAL	4.549	4.401	3.0065	1.5425	1.994	2.329	2.212	NA	NA	NA	NA	NA	NA	NA	NA	Some characters measured (shell height, shell width, height of last whorl, spire height, spire width, height of aperture, width of aperture only)
alycaeus kelantanensis	MYKARST-186	BOR/MOL 8327	a	ADDITIONAL EXAMINED MATERIAL	4.6845	4.6845	3.294	1.3905	2.037	2.429	2.2745	NA	NA	NA	NA	NA	NA	NA	NA	Some characters measured (shell height, shell width, height of last whorl, spire height, spire width, height of aperture, width of aperture only)
alycaeus kelantanensis	MYKARST-186	BOR/MOL 8327	b	ADDITIONAL EXAMINED MATERIAL	4.9225	4.9305	3.4115	1.511	2.2045	2.5625	2.3755	NA	NA	NA	NA	NA	NA	NA	NA	Some characters measured (shell height, shell width, height of last whorl, spire height, spire width, height of aperture, width of aperture only)
alycaeus kelantanensis	MYKARST-186	BOR/MOL 8327	c	ADDITIONAL EXAMINED MATERIAL	5.0395	4.876	3.279	1.7605	2.22	2.547	2.446	4	3.6	0.45	15	12	12	11	28	All characters measured
alycaeus kelantanensis	KTN 176	BOR/MOL 8332	a	ADDITIONAL EXAMINED MATERIAL	4.4235	4.6495	2.989	1.4345	2.0065	2.483	2.264	NA	NA	NA	NA	NA	NA	NA	NA	Some characters measured (shell height, shell width, height of last whorl, spire height, spire width, height of aperture, width of aperture only)
alycaeus kelantanensis	KTN 176	BOR/MOL 8332	b	ADDITIONAL EXAMINED MATERIAL	5.04	5.04	3.294	1.746	2.1915	2.726	2.457	NA	NA	NA	NA	NA	NA	NA	NA	Some characters measured (shell height, shell width, height of last whorl, spire height, spire width, height of aperture, width of aperture only)
alycaeus kelantanensis	KTN 176	BOR/MOL 8332	c	ADDITIONAL EXAMINED MATERIAL	4.8015	4.8015	3.4225	1.379	1.987	2.4145	2.365	NA	NA	NA	NA	NA	NA	NA	NA	Some characters measured (shell height, shell width, height of last whorl, spire height, spire width, height of aperture, width of aperture only)
alycaeus kelantanensis	KTN 176	BOR/MOL 8332	d	ADDITIONAL EXAMINED MATERIAL	4.653	4.6885	3.3235	1.3295	1.9375	2.5275	2.3435	NA	NA	NA	NA	NA	NA	NA	NA	Some characters measured (shell height, shell width, height of last whorl, spire height, spire width, height of aperture, width of aperture only)
alycaeus kelantanensis	KTN 176	BOR/MOL 8332	e	ADDITIONAL EXAMINED MATERIAL	4.5705	4.62	3.12	1.4505	1.9385	2.463	2.3075	NA	NA	NA	NA	NA	NA	NA	NA	Some characters measured (shell height, shell width, height of last whorl, spire height, spire width, height of aperture, width of aperture only)
alycaeus kelantanensis	KTN 134	BOR/MOL 8409	a	ADDITIONAL EXAMINED MATERIAL	4.323	4.4085	3.022	1.301	1.8615	2.368	2.111	NA	NA	NA	NA	NA	NA	NA	NA	Some characters measured (shell height, shell width, height of last whorl, spire height, spire width, height of aperture, width of aperture only)
alycaeus kelantanensis	KTN 109	BOR/MOL 12973	a	ADDITIONAL EXAMINED MATERIAL	4.432	4.7355	3.139	1.293	1.955	2.594	2.407	4	3.6	0.38	28	12	15	11	32	All characters measured
alycaeus kelantanensis	KTN 45	BOR/MOL 12974	a	ADDITIONAL EXAMINED MATERIAL	3.326	3.357	2.2465	1.0795	1.396	1.8245	1.694	4	3.6	0.67	18	18	14	20	26	All characters measured
alycaeus kelantanensis	Unnamed limestone hill north of Jalan Lipis-Gua Musang Lama, Felda Chegar Perah I and II, Pahang	BOR/MOL 12975	a	ADDITIONAL EXAMINED MATERIAL	4.402	4.4645	2.9815	1.4205	1.871	2.3525	2.2515	NA	NA	NA	NA	NA	NA	NA	NA	Some characters measured (shell height, shell width, height of last whorl, spire height, spire width, height of aperture, width of aperture only)
alycaeus kurauensis	PRK 59 BATU KURAU	BOR/MOL 8408	a	PARATYPE	5.2615	5.3945	3.2475	2.014	2.4575	2.5985	2.4655	4	3.6	0.47	24	11	9	12	45	All characters measured
alycaeus kurauensis	PRK 59 BATU KURAU	BOR/MOL 6851	b	PARATYPE	5.2725	5.787	3.231	2.0415	2.4145	2.7415	2.511	4	3.6	0.54	29	8	16	15	40	All characters measured
alycaeus kurauensis	PRK 59 BATU KURAU	BOR/MOL 6851	c	PARATYPE	5.4675	5.743	3.4615	2.006	2.4585	2.7405	2.5895	NA	NA	NA	NA	NA	NA	NA	NA	Some characters measured (shell height, shell width, height of last whorl, spire height, spire width, height of aperture, width of aperture only)
alycaeus kurauensis	PRK 59 BATU KURAU	BOR/MOL 6851	d	PARATYPE	5.0395	5.341	2.981	2.0585	2.3425	2.512	2.3435	4	3.6	0.45	34	16	13	11	35	All characters measured
alycaeus kurauensis	PRK 59 BATU KURAU	BOR/MOL 6851	e	PARATYPE	5.5605	6.0575	3.7515	1.809	2.4835	2.839	2.573	4	3.6	0.62	36	11	14	11	36	All characters measured
alycaeus kurauensis	PRK 59 BATU KURAU	BOR/MOL 6851	f	PARATYPE	5.057	5.545	3.256	1.801	2.422	2.5475	2.4765	NA	NA	NA	NA	NA	NA	NA	NA	Some characters measured (shell height, shell width, height of last whorl, spire height, spire width, height of aperture, width of aperture only)
alycaeus kurauensis	PRK 59 BATU KURAU	BOR/MOL 12967	a	HOLOTYPE	5.523	5.661	3.468	2.055	2.5195	2.796	2.648	4	3.6	0.57	28	7	9	10	40	All characters measured
alycaeus liratulus	KELANTAN	ANSP 99391	a	SYNTYPE	5.797	5.247	3.997	1.8	2.459	2.679	2.898	NA	NA	NA	NA	NA	NA	NA	NA	Some characters measured (shell height, shell width, height of last whorl, spire height, spire width, height of aperture, width of aperture only)
alycaeus liratulus	KELANTAN	NHMUK 1907.5.20.191-192	a	SYNTYPE	5.872	4.489	4.298	1.574	2.511	2.851	2.979	NA	NA	NA	NA	NA	NA	NA	NA	Some characters measured (shell height, shell width, height of last whorl, spire height, spire width, height of aperture, width of aperture only)
alycaeus liratulus	KTN 176	BOR/MOL 6831	a	ADDITIONAL EXAMINED MATERIAL	5.9305	5.421	4.472	1.4585	2.513	2.97	2.9875	4.1	3.8	1.15	13	7	12	NA	9	All characters measured
alycaeus liratulus	MYKARST-186	BOR/MOL 6826	a	ADDITIONAL EXAMINED MATERIAL	5.952	5.4755	4.306	1.646	2.469	2.816	2.937	4.1	3.8	1.25	14	6	11	NA	12	All characters measured
alycaeus liratulus	MYKARST-186	BOR/MOL 6826	b	ADDITIONAL EXAMINED MATERIAL	5.6315	5.3455	4.2105	1.421	2.296	2.885	2.9285	NA	NA	NA	NA	NA	NA	NA	NA	Some characters measured (shell height, shell width, height of last whorl, spire height, spire width, height of aperture, width of aperture only)
alycaeus liratulus	MYKARST-168	BOR/MOL 8411	a	ADDITIONAL EXAMINED MATERIAL	6.7045	6.0805	4.694	2.0105	2.8325	3.159	3.4265	4.1	3.8	1.13	13	6	9	NA	20	All characters measured
alycaeus liratulus	MYKARST-168	BOR/MOL 8411	b	ADDITIONAL EXAMINED MATERIAL	6.1645	5.8575	4.48	1.6845	2.468	3.003	3.2805	NA	NA	NA	NA	NA	NA	NA	NA	Some characters measured (shell height, shell width, height of last whorl, spire height, spire width, height of aperture, width of aperture only)
alycaeus liratulus	KTN 149	BOR/MOL 6832	a	ADDITIONAL EXAMINED MATERIAL	5.623	5.195	4.101	1.522	2.315	2.7795	2.88	4.1	3.8	1.34	11	6	9	NA	13	All characters measured
alycaeus perakensis	PRK 55 PONDOK	MNHN-IM-2000-31793	a	SYNTYPE	6.31	7.2	4.25	2.06	2.87	3.67	3.51	NA	NA	NA	NA	NA	NA	NA	NA	Some characters measured (shell height, shell width, height of last whorl, spire height, spire width, height of aperture, width of aperture only)
alycaeus perakensis	PRK 55 PONDOK	BOR/MOL 8350	b	ADDITIONAL EXAMINED MATERIAL	6.985	8.055	4.5625	2.4225	3.222	3.8955	3.9065	NA	NA	NA	NA	NA	NA	NA	NA	Some characters measured (shell height, shell width, height of last whorl, spire height, spire width, height of aperture, width of aperture only)
alycaeus perakensis	PRK 55 PONDOK	BOR/MOL 8350	c	ADDITIONAL EXAMINED MATERIAL	6.7485	7.6835	4.3375	2.411	3.1095	3.7025	3.503	NA	NA	NA	NA	NA	NA	NA	NA	Some characters measured (shell height, shell width, height of last whorl, spire height, spire width, height of aperture, width of aperture only)
alycaeus perakensis	PRK 55 PONDOK	BOR/MOL 8350	d	ADDITIONAL EXAMINED MATERIAL	6.2975	7.154	4.281	2.0165	2.8275	3.7705	3.46	NA	NA	NA	NA	NA	NA	NA	NA	Some characters measured (shell height, shell width, height of last whorl, spire height, spire width, height of aperture, width of aperture only)
alycaeus perakensis	PRK 55 PONDOK	BOR/MOL 8350	e	ADDITIONAL EXAMINED MATERIAL	6.737	7.5145	4.4275	2.3095	3.132	3.837	3.5265	4.5	4.3	0.8	34	10	15	11	46	All characters measured
alycaeus perakensis	PRK 62 GUNUNG DAYAK (GUA TELUK MELAKA)	BOR/MOL 277	c	ADDITIONAL EXAMINED MATERIAL	6.6805	8.258	4.45	2.2305	3.053	4.0805	4.0235	4.5	4.3	0.85	25	14	14	16	47	All characters measured
alycaeus perakensis	PRK 62 GUNUNG DAYAK (GUA TELUK MELAKA)	BOR/MOL 277	a	ADDITIONAL EXAMINED MATERIAL	7.139	8.6185	4.7205	2.4185	3.3235	4.3205	4.1035	4.5	4.3	0.9	26	12	14	10	43	All characters measured
alycaeus perakensis	PRK 62 GUNUNG DAYAK (GUA TELUK MELAKA)	BOR/MOL 277	b	ADDITIONAL EXAMINED MATERIAL	7.2665	8.382	4.6305	2.636	3.391	3.9775	3.749	NA	NA	NA	NA	NA	NA	NA	NA	Some characters measured (shell height, shell width, height of last whorl, spire height, spire width, height of aperture, width of aperture only)
alycaeus perakensis	PRK 64 BUKIT KEPALA GAJAH (GUA TOK GIRING)	BOR/MOL 8355	a	ADDITIONAL EXAMINED MATERIAL	6.3665	8.2295	4.5375	1.829	2.9145	4.0675	3.8985	NA	NA	NA	NA	NA	NA	NA	NA	Some characters measured (shell height, shell width, height of last whorl, spire height, spire width, height of aperture, width of aperture only)
alycaeus perakensis	KDH 02 PULAI	BOR/MOL 6858	a	ADDITIONAL EXAMINED MATERIAL	6.7125	7.6605	4.1705	2.542	3.044	3.834	3.4395	NA	NA	NA	NA	NA	NA	NA	NA	Some characters measured (shell height, shell width, height of last whorl, spire height, spire width, height of aperture, width of aperture only)
alycaeus perakensis	KDH 02 PULAI	BOR/MOL 6858	b	ADDITIONAL EXAMINED MATERIAL	6.3895	7.716	4.1035	2.286	2.899	3.652	3.5845	NA	NA	NA	NA	NA	NA	NA	NA	Some characters measured (shell height, shell width, height of last whorl, spire height, spire width, height of aperture, width of aperture only)
alycaeus perakensis	KDH 01 BALING	BOR/MOL 6858	a	ADDITIONAL EXAMINED MATERIAL	6.668	7.616	4.438	2.23	2.9995	3.761	3.6055	NA	NA	NA	NA	NA	NA	NA	NA	Some characters measured (shell height, shell width, height of last whorl, spire height, spire width, height of aperture, width of aperture only)
alycaeus perakensis	KDH 01 BALING	BOR/MOL 6858	b	ADDITIONAL EXAMINED MATERIAL	6.1105	6.4785	3.7355	2.375	2.899	3.057	2.8575	NA	NA	NA	NA	NA	NA	NA	NA	Some characters measured (shell height, shell width, height of last whorl, spire height, spire width, height of aperture, width of aperture only)
alycaeus perakensis	KDH 01 BALING	BOR/MOL 6858	c	ADDITIONAL EXAMINED MATERIAL	5.979	6.5455	3.784	2.195	2.9025	3.3005	3.245	NA	NA	NA	NA	NA	NA	NA	NA	Some characters measured (shell height, shell width, height of last whorl, spire height, spire width, height of aperture, width of aperture only)
alycaeus perakensis	BAT CAVE HILL', PERLOP, PERAK	BOR/MOL 8388	a	ADDITIONAL EXAMINED MATERIAL	6.3095	6.947	4.2415	2.068	2.802	3.372	3.208	NA	NA	NA	NA	NA	NA	NA	NA	Some characters measured (shell height, shell width, height of last whorl, spire height, spire width, height of aperture, width of aperture only)
alycaeus perakensis	BAT CAVE HILL', PERLOP, PERAK	BOR/MOL 8388	b	ADDITIONAL EXAMINED MATERIAL	6.918	7.4455	4.7585	2.1595	3.001	3.6285	3.7165	4.5	4.3	0.61	35	14	13	12	47	All characters measured
alycaeus perakensis	BAT CAVE HILL', PERLOP, PERAK	BOR/MOL 8388	c	ADDITIONAL EXAMINED MATERIAL	6.504	7.458	4.043	2.461	3.139	3.365	3.425	NA	NA	NA	NA	NA	NA	NA	NA	Some characters measured (shell height, shell width, height of last whorl, spire height, spire width, height of aperture, width of aperture only)
alycaeus perakensis	BAT CAVE HILL', PERLOP, PERAK	BOR/MOL 8388	d	ADDITIONAL EXAMINED MATERIAL	6.4755	7.3375	4.23	2.2455	2.9145	3.5425	3.5245	NA	NA	NA	NA	NA	NA	NA	NA	Some characters measured (shell height, shell width, height of last whorl, spire height, spire width, height of aperture, width of aperture only)
alycaeus perakensis	BAT CAVE HILL', PERLOP, PERAK	BOR/MOL 8388	e	ADDITIONAL EXAMINED MATERIAL	6.579	7.119	4.3315	2.2475	3.001	3.3775	3.453	NA	NA	NA	NA	NA	NA	NA	NA	Some characters measured (shell height, shell width, height of last whorl, spire height, spire width, height of aperture, width of aperture only)
alycaeus perakensis	PRK 55 PONDOK	BOR/MOL 8350	a	ADDITIONAL EXAMINED MATERIAL	6.6295	7.609	4.608	2.0215	2.9755	3.7795	3.528	4.5	4.3	0.88	17	8	9	9	49	All characters measured
alycaeus regalis	PHG 02 SENYUM	BOR/MOL 6881	a	PARATYPE	6.578	6.055	4.261	2.317	2.8905	3.102	3.0025	NA	NA	NA	NA	NA	NA	NA	NA	Some characters measured (shell height, shell width, height of last whorl, spire height, spire width, height of aperture, width of aperture only)
alycaeus regalis	PHG 03 JEBAK PUYUH	BOR/MOL 12990	a	HOLOTYPE	7.01	6.865	4.517	2.493	2.9515	3.656	3.589	5.5	5.3	0.72	28	7	6	9	4	All characters measured
alycaeus regalis	PHG 03 JEBAK PUYUH	BOR/MOL 6629	a	PARATYPE	6.9415	6.163	4.244	2.6975	3.025	3.1155	3.1155	5.5	5.3	0.63	20	13	11	10	17	All characters measured
alycaeus regalis	PHG 03 JEBAK PUYUH	BOR/MOL 6629	b	PARATYPE	6.8145	6.4645	4.3625	2.452	2.927	3.1985	3.3	5.5	5.3	0.62	30	15	15	8	15	All characters measured
alycaeus regalis	PHG 03 JEBAK PUYUH	BOR/MOL 6629	c	PARATYPE	6.631	5.9535	4.1005	2.5305	2.8805	2.9145	2.9485	NA	NA	NA	NA	NA	NA	NA	NA	Some characters measured (shell height, shell width, height of last whorl, spire height, spire width, height of aperture, width of aperture only)
alycaeus regalis	PHG 03 JEBAK PUYUH	BOR/MOL 6629	d	PARATYPE	6.7835	5.8565	4.0925	2.691	2.883	2.951	3.03	NA	NA	NA	NA	NA	NA	NA	NA	Some characters measured (shell height, shell width, height of last whorl, spire height, spire width, height of aperture, width of aperture only)
alycaeus regalis	PHG 03 JEBAK PUYUH	BOR/MOL 6629	e	PARATYPE	6.9925	6.1	4.3265	2.666	2.9935	3.163	3.186	NA	NA	NA	NA	NA	NA	NA	NA	Some characters measured (shell height, shell width, height of last whorl, spire height, spire width, height of aperture, width of aperture only)
alycaeus regalis	PHG 02 SENYUM	BOR/MOL 12991	a	PARATYPE	6.566	6.1025	4.17	2.396	2.9045	3.289	3.232	NA	NA	NA	NA	NA	NA	NA	NA	Some characters measured (shell height, shell width, height of last whorl, spire height, spire width, height of aperture, width of aperture only)
alycaeus regalis	PHG 02 SENYUM	BOR/MOL 12991	b	PARATYPE	6.7215	6.326	4.27	2.4515	2.9595	3.288	3.265	5.5	5.3	0.7	32	15	9	16	15	All characters measured
alycaeus regalis	PHG 02 SENYUM	BOR/MOL 12991	c	PARATYPE	7.1815	6.7075	4.2795	2.902	3.207	3.5455	3.5575	5.5	5.3	0.81	36	11	14	13	12	All characters measured
alycaeus regalis	PHG 02 SENYUM	BOR/MOL 12991	d	PARATYPE	6.812	6.4165	4.2815	2.5305	3.005	3.5245	3.3215	NA	NA	NA	NA	NA	NA	NA	NA	Some characters measured (shell height, shell width, height of last whorl, spire height, spire width, height of aperture, width of aperture only)
alycaeus roebeleni	SAMUI ISLANDS, THAILAND	SMF 109317	a	SYNTYPE	7.5	9.6	5.27	2.23	3.24	4.97	4.46	NA	NA	NA	NA	NA	NA	NA	NA	Some characters measured (shell height, shell width, height of last whorl, spire height, spire width, height of aperture, width of aperture only)
alycaeus roebeleni	PRS 19 BUKIT CHUPING	BOR/MOL 8363	a	ADDITIONAL EXAMINED MATERIAL	7.7735	9.617	5.1955	2.578	3.3905	4.8085	4.5765	4.5	4.3	0.78	31	8	7	NA	49	All characters measured
alycaeus roebeleni	PRS 19 BUKIT CHUPING	BOR/MOL 8363	b	ADDITIONAL EXAMINED MATERIAL	8.01	10.083	5.2725	2.7375	3.684	4.747	4.7585	4.5	4.3	0.94	23	9	9	NA	44	All characters measured
alycaeus roebeleni	PRS 19 BUKIT CHUPING	BOR/MOL 8363	c	ADDITIONAL EXAMINED MATERIAL	7.199	9.159	5.0245	2.1745	3.132	4.6805	4.425	4.5	4.3	0.89	35	9	8	NA	48	All characters measured
alycaeus roebeleni	PRS 19 BUKIT CHUPING	BOR/MOL 8363	d	ADDITIONAL EXAMINED MATERIAL	7.7395	8.945	5.047	2.6925	3.38	4.723	4.2565	NA	NA	NA	NA	NA	NA	NA	NA	Some characters measured (shell height, shell width, height of last whorl, spire height, spire width, height of aperture, width of aperture only)
alycaeus roebeleni	PRS 19 BUKIT CHUPING	BOR/MOL 8363	e	ADDITIONAL EXAMINED MATERIAL	7.503	10.038	4.9455	2.5575	3.425	5.214	5.014	4.5	4.3	0.89	31	8	9	NA	46	All characters measured
alycaeus roebeleni	PRS 17 BUKIT CHABANG	BOR/MOL 8374	a	ADDITIONAL EXAMINED MATERIAL	7.5785	9.9095	5.2895	2.289	3.3635	4.6495	4.7195	4.5	4.3	0.71	37	9	10	NA	49	All characters measured
alycaeus roebeleni	PRS 17 BUKIT CHABANG	BOR/MOL 8374	b	ADDITIONAL EXAMINED MATERIAL	7.805	9.76	5.306	2.499	3.658	4.5535	4.512	NA	NA	NA	NA	NA	NA	NA	NA	Some characters measured (shell height, shell width, height of last whorl, spire height, spire width, height of aperture, width of aperture only)
alycaeus roebeleni	PRS 17 BUKIT CHABANG	BOR/MOL 8374	c	ADDITIONAL EXAMINED MATERIAL	7.819	9.5785	5.0825	2.7365	3.6025	4.388	4.4575	NA	NA	NA	NA	NA	NA	NA	NA	Some characters measured (shell height, shell width, height of last whorl, spire height, spire width, height of aperture, width of aperture only)
alycaeus roebeleni	PRS 17 BUKIT CHABANG	BOR/MOL 8374	d	ADDITIONAL EXAMINED MATERIAL	7.6795	9.8435	5.0685	2.611	3.435	4.765	4.6395	NA	NA	NA	NA	NA	NA	NA	NA	Some characters measured (shell height, shell width, height of last whorl, spire height, spire width, height of aperture, width of aperture only)
alycaeus roebeleni	PRS 11 BUKIT TOK SERI	BOR/MOL 8368	a	ADDITIONAL EXAMINED MATERIAL	7.526	8.936	5.1105	2.4155	3.421	4.386	4.0785	NA	NA	NA	NA	NA	NA	NA	NA	Some characters measured (shell height, shell width, height of last whorl, spire height, spire width, height of aperture, width of aperture only)
alycaeus selangoriensis	SGR 01 BATU CAVES	BOR/MOL 12989	a	PARATYPE	5.1255	5.4215	3.2895	1.836	2.358	2.4675	2.3805	5.3	5	0.6	27	20	16	12	35	All characters measured
alycaeus selangoriensis	SGR 02 TAKUN	BOR/MOL 8318	a	PARATYPE	5.237	5.3675	3.234	2.003	2.402	2.445	2.419	NA	NA	NA	NA	NA	NA	NA	NA	Some characters measured (shell height, shell width, height of last whorl, spire height, spire width, height of aperture, width of aperture only)
alycaeus selangoriensis	SGR 01 BATU CAVES	BOR/MOL 8314	a	PARATYPE	5.181	5.8825	3.353	1.828	2.426	2.6425	2.504	NA	NA	NA	NA	NA	NA	NA	NA	Some characters measured (shell height, shell width, height of last whorl, spire height, spire width, height of aperture, width of aperture only)
alycaeus selangoriensis	SGR 01 BATU CAVES	BOR/MOL 8314	b	PARATYPE	5.38	5.545	3.457	1.923	2.495	2.5535	2.476	NA	NA	NA	NA	NA	NA	NA	NA	Some characters measured (shell height, shell width, height of last whorl, spire height, spire width, height of aperture, width of aperture only)
alycaeus selangoriensis	SGR 01 BATU CAVES	BOR/MOL 8314	c	PARATYPE	5.1655	5.3475	3.2155	1.95	2.496	2.3845	2.3325	NA	NA	NA	NA	NA	NA	NA	NA	Some characters measured (shell height, shell width, height of last whorl, spire height, spire width, height of aperture, width of aperture only)
alycaeus selangoriensis	SGR 01 BATU CAVES	BOR/MOL 8314	d	PARATYPE	5.261	5.868	3.4235	1.8375	2.47	2.588	2.6055	NA	NA	NA	NA	NA	NA	NA	NA	Some characters measured (shell height, shell width, height of last whorl, spire height, spire width, height of aperture, width of aperture only)
alycaeus selangoriensis	SGR 01 BATU CAVES	BOR/MOL 6808	a	PARATYPE	5.0685	5.6835	3.2575	1.811	2.3565	2.522	2.4875	5.3	5	0.52	22	11	21	10	38	All characters measured
alycaeus selangoriensis	SGR 02 TAKUN	BOR/MOL 6810	a	PARATYPE	5.351	5.3685	3.433	1.918	2.47	2.504	2.504	5.3	5	0.52	33	16	16	10	40	All characters measured
alycaeus selangoriensis	SGR 02 TAKUN	BOR/MOL 6810	b	PARATYPE	5.443	5.583	3.6315	1.8115	2.433	2.681	2.5935	5.3	5	0.71	21	7	16	14	37	All characters measured
alycaeus selangoriensis	SGR 02 TAKUN	BOR/MOL 6810	c	PARATYPE	5.093	5.058	3.1505	1.9425	2.354	2.3725	2.3635	NA	NA	NA	NA	NA	NA	NA	NA	Some characters measured (shell height, shell width, height of last whorl, spire height, spire width, height of aperture, width of aperture only)
alycaeus selangoriensis	SGR 02 TAKUN	BOR/MOL 6810	d	PARATYPE	5.2045	5.6945	3.2715	1.933	2.4055	2.6185	2.531	NA	NA	NA	NA	NA	NA	NA	NA	Some characters measured (shell height, shell width, height of last whorl, spire height, spire width, height of aperture, width of aperture only)
alycaeus selangoriensis	SGR 02 TAKUN	BOR/MOL 6810	e	PARATYPE	5.22	5.5965	3.2845	1.9355	2.3645	2.4805	2.5595	NA	NA	NA	NA	NA	NA	NA	NA	Some characters measured (shell height, shell width, height of last whorl, spire height, spire width, height of aperture, width of aperture only)
alycaeus selangoriensis	SGR 01 BATU CAVES	BOR/MOL 12988	a	HOLOTYPE	5.3295	5.653	3.369	1.9605	2.503	2.608	2.4765	5.3	5	0.59	20	9	11	9	39	All characters measured
alycaeus senyumensis	PHG 02 SENYUM	BOR/MOL 6880	a	PARATYPE	4.643	4.32	3.065	1.578	2.108	2.228	2.092	NA	NA	NA	NA	NA	NA	NA	NA	Some characters measured (shell height, shell width, height of last whorl, spire height, spire width, height of aperture, width of aperture only)
alycaeus senyumensis	PHG 02 SENYUM	BOR/MOL 12965	a	HOLOTYPE	4.9035	4.0835	3.143	1.7605	2.238	2.358	2.1655	5.3	5	0.52	14	8	14	NA	21	All characters measured
alycaeus senyumensis	PHG 02 SENYUM	BOR/MOL 12966	b	PARATYPE	4.841	4.228	3.1515	1.6895	2.1245	2.277	2.0985	NA	NA	NA	NA	NA	NA	NA	NA	Some characters measured (shell height, shell width, height of last whorl, spire height, spire width, height of aperture, width of aperture only)
alycaeus senyumensis	PHG 02 SENYUM	BOR/MOL 12966	c	PARATYPE	4.8375	3.966	3.1745	1.663	2.167	2.3265	2.0865	NA	NA	NA	NA	NA	NA	NA	NA	Some characters measured (shell height, shell width, height of last whorl, spire height, spire width, height of aperture, width of aperture only)
alycaeus senyumensis	PHG 02 SENYUM	BOR/MOL 12966	d	PARATYPE	5.008	4.342	3.0635	1.9445	2.282	2.362	2.202	5.3	5	0.57	17	11	16	NA	23	All characters measured
alycaeus senyumensis	PHG 02 SENYUM	BOR/MOL 12966	e	PARATYPE	4.962	4.1055	3.161	1.801	2.257	2.17	2.0915	5.3	5	0.49	16	9	16	NA	28	All characters measured
alycaeus senyumensis	PHG 02 SENYUM	BOR/MOL 12966	f	PARATYPE	4.6715	4.084	3.038	1.6335	2.1135	2.251	2.057	NA	NA	NA	NA	NA	NA	NA	NA	Some characters measured (shell height, shell width, height of last whorl, spire height, spire width, height of aperture, width of aperture only)
alycaeus senyumensis	PHG 03 JEBAK PUYUH	BOR/MOL 12964	a	PARATYPE	4.4945	3.964	2.8385	1.656	2.05	2.251	2.0215	5.3	5	0.44	24	10	17	NA	22	All characters measured
alycaeus senyumensis	PHG 03 JEBAK PUYUH	BOR/MOL 12964	b	PARATYPE	4.913	4.068	3.1515	1.7615	2.256	2.213	2.0625	NA	NA	NA	NA	NA	NA	NA	NA	Some characters measured (shell height, shell width, height of last whorl, spire height, spire width, height of aperture, width of aperture only)
alycaeus senyumensis	PHG 03 JEBAK PUYUH	BOR/MOL 8395	a	PARATYPE	4.5245	4.3885	3.057	1.4675	2.0835	2.264	2.035	5.3	5	0.52	20	15	21	NA	23	All characters measured
alycaeus senyumensis	PHG 03 JEBAK PUYUH	BOR/MOL 8395	b	PARATYPE	4.9685	4.41	3.1355	1.833	2.2695	2.2345	2.07	NA	NA	NA	NA	NA	NA	NA	NA	Some characters measured (shell height, shell width, height of last whorl, spire height, spire width, height of aperture, width of aperture only)
alycaeus senyumensis	PHG 03 JEBAK PUYUH	BOR/MOL 8395	c	PARATYPE	4.8325	4.231	3.093	1.7395	2.162	2.255	2.0975	NA	NA	NA	NA	NA	NA	NA	NA	Some characters measured (shell height, shell width, height of last whorl, spire height, spire width, height of aperture, width of aperture only)
alycaeus senyumensis	PHG 03 JEBAK PUYUH	BOR/MOL 8395	d	PARATYPE	4.6055	4.247	2.9295	1.676	2.0915	2.257	2.1495	NA	NA	NA	NA	NA	NA	NA	NA	Some characters measured (shell height, shell width, height of last whorl, spire height, spire width, height of aperture, width of aperture only)
alycaeus thieroti	PRK 18 LANNO	MNHN-IM-2000-31799	a	SYNTYPE	5.1	5	3.6	1.5	2.2	2.4	2.8	NA	NA	NA	NA	NA	NA	NA	NA	Some characters measured (shell height, shell width, height of last whorl, spire height, spire width, height of aperture, width of aperture only)
alycaeus thieroti	KTN 01 RENG	BOR/MOL 6835	a	ADDITIONAL EXAMINED MATERIAL	5.4435	5.0325	4.037	1.4065	2.122	2.559	2.8075	4	3.6	0.5	20	8	9	NA	16	All characters measured
alycaeus thieroti	PRK 23 RAPAT	BOR/MOL 10258	a	ADDITIONAL EXAMINED MATERIAL	5.187	4.9645	3.9555	1.2315	1.986	2.7085	2.804	4	3.6	0.53	37	15	10	NA	18	All characters measured
alycaeus thieroti	PRK 23 RAPAT	BOR/MOL 10258	b	ADDITIONAL EXAMINED MATERIAL	5.053	4.831	3.7705	1.2825	1.919	2.478	2.777	NA	NA	NA	NA	NA	NA	NA	NA	Some characters measured (shell height, shell width, height of last whorl, spire height, spire width, height of aperture, width of aperture only)
alycaeus thieroti	MYKARST-025	BOR/MOL 9415	a	ADDITIONAL EXAMINED MATERIAL	5.1685	4.7925	3.9245	1.244	1.977	2.5745	2.6905	NA	NA	NA	NA	NA	NA	NA	NA	Some characters measured (shell height, shell width, height of last whorl, spire height, spire width, height of aperture, width of aperture only)
alycaeus thieroti	PHG 02 SENYUM	BOR/MOL 12961	a	ADDITIONAL EXAMINED MATERIAL	5.036	4.543	3.7715	1.2645	1.9415	2.4745	2.6415	NA	NA	NA	NA	NA	NA	NA	NA	Some characters measured (shell height, shell width, height of last whorl, spire height, spire width, height of aperture, width of aperture only)
alycaeus thieroti	PHG 02 SENYUM	BOR/MOL 12961	b	ADDITIONAL EXAMINED MATERIAL	5.044	4.694	3.8745	1.1695	1.957	2.562	2.912	NA	NA	NA	NA	NA	NA	NA	NA	Some characters measured (shell height, shell width, height of last whorl, spire height, spire width, height of aperture, width of aperture only)
alycaeus thieroti	PHG 01 KOTA GELANGGI	BOR/MOL 6636	a	ADDITIONAL EXAMINED MATERIAL	4.726	4.36	3.461	1.265	1.83	2.339	2.506	NA	NA	NA	NA	NA	NA	NA	NA	Some characters measured (shell height, shell width, height of last whorl, spire height, spire width, height of aperture, width of aperture only)
alycaeus thieroti	PHG 01 KOTA GELANGGI	BOR/MOL 6636	b	ADDITIONAL EXAMINED MATERIAL	5.116	4.9365	3.938	1.178	2.048	2.5795	2.817	NA	NA	NA	NA	NA	NA	NA	NA	Some characters measured (shell height, shell width, height of last whorl, spire height, spire width, height of aperture, width of aperture only)
alycaeus thieroti	PHG 01 KOTA GELANGGI	BOR/MOL 6886	a	ADDITIONAL EXAMINED MATERIAL	4.554	4.432	3.491	1.063	1.731	2.277	2.4205	NA	NA	NA	NA	NA	NA	NA	NA	Some characters measured (shell height, shell width, height of last whorl, spire height, spire width, height of aperture, width of aperture only)
alycaeus thieroti	PHG 01 KOTA GELANGGI	BOR/MOL 6886	b	ADDITIONAL EXAMINED MATERIAL	5.0535	4.5075	3.702	1.3515	2.0415	2.315	2.516	4	3.6	0.51	20	10	13	NA	15	All characters measured
alycaeus thieroti	KTN 01 RENG	BOR/MOL 8335	a	ADDITIONAL EXAMINED MATERIAL	5.5675	5.3405	4.25	1.3175	2.2425	2.679	2.8625	NA	NA	NA	NA	NA	NA	NA	NA	Some characters measured (shell height, shell width, height of last whorl, spire height, spire width, height of aperture, width of aperture only)
alycaeus thieroti	KTN 01 RENG	BOR/MOL 8335	b	ADDITIONAL EXAMINED MATERIAL	5.4365	5.0875	3.9795	1.457	2.164	2.5655	2.7315	NA	NA	NA	NA	NA	NA	NA	NA	Some characters measured (shell height, shell width, height of last whorl, spire height, spire width, height of aperture, width of aperture only)
alycaeus thieroti	KTN 01 RENG	BOR/MOL 8335	c	ADDITIONAL EXAMINED MATERIAL	5.655	5.1925	4.2235	1.4315	2.295	2.7575	2.9845	NA	NA	NA	NA	NA	NA	NA	NA	Some characters measured (shell height, shell width, height of last whorl, spire height, spire width, height of aperture, width of aperture only)
alycaeus thieroti	KTN 95 PANJANG	BOR/MOL 12962	a	ADDITIONAL EXAMINED MATERIAL	5.452	5.007	4.056	1.396	2.146	2.6865	2.835	NA	NA	NA	NA	NA	NA	NA	NA	Some characters measured (shell height, shell width, height of last whorl, spire height, spire width, height of aperture, width of aperture only)
alycaeus thieroti	KTN 95 PANJANG	BOR/MOL 12962	b	ADDITIONAL EXAMINED MATERIAL	5.297	5.227	3.9795	1.3175	2.112	2.6615	2.9495	NA	NA	NA	NA	NA	NA	NA	NA	Some characters measured (shell height, shell width, height of last whorl, spire height, spire width, height of aperture, width of aperture only)
alycaeus thieroti	KTN 95 PANJANG	BOR/MOL 12962	c	ADDITIONAL EXAMINED MATERIAL	5.559	5.065	4.1975	1.3615	2.2165	2.6355	2.912	NA	NA	NA	NA	NA	NA	NA	NA	Some characters measured (shell height, shell width, height of last whorl, spire height, spire width, height of aperture, width of aperture only)
alycaeus thieroti	LOJING, KELANTAN	BOR/MOL 6528	a	ADDITIONAL EXAMINED MATERIAL	5.6755	4.9785	4.095	1.5805	2.219	2.6515	2.848	4	3.6	0.51	26	10	13	NA	15	All characters measured
alycaeus thieroti	LOJING, KELANTAN	BOR/MOL 6528	b	ADDITIONAL EXAMINED MATERIAL	5.067	4.527	3.6135	1.4535	1.915	2.3665	2.612	4	3.6	0.4	27	9	21	NA	16	All characters measured
alycaeus thieroti	ENDAU-KLUANG, JOHOR	BOR/MOL 6467	a	ADDITIONAL EXAMINED MATERIAL	5.363	4.9005	4.02	1.343	2.0545	2.677	3.1575	NA	NA	NA	NA	NA	NA	NA	NA	Some characters measured (shell height, shell width, height of last whorl, spire height, spire width, height of aperture, width of aperture only)
alycaeus virgogravida	Limestone hill at east side of Pulau Dayang Bunting, off Langkawi Island, KEDAH	BOR/MOL 12978	a	HOLOTYPE	5.1365	4.9665	3.3675	1.769	2.5015	2.3565	2.2855	4.5	4.3	0.51	18	11	14	NA	29	All characters measured
alycaeus virgogravida	Limestone hill at east side of Pulau Dayang Bunting, off Langkawi Island, KEDAH	BOR/MOL 12979	b	PARATYPE	4.705	4.4415	3.022	1.683	2.188	2.1	2.1	4.5	4.3	0.49	34	15	17	NA	33	All characters measured
